# Supplementary material for: Probiotic Consortia and Their Metabolites Ameliorate the Symptoms of Inflammatory Bowel Diseases in a Colitis Mouse Model
Source: Microbiol Spectr. 2022 Jun 22;10(4):e00657-22. doi: 10.1128/spectrum.00657-22 (PMC9430814; doi:10.1128/spectrum.00657-22)
Supplement: Supplemental file 1 — Supplemental material. Download spectrum.00657-22-s0001.xlsx, XLSX file, 0.6 MB [file spectrum.00657-22-s0001.xlsx]

## Sheet: INFO
TABLE	DESCRIPTION
Reagent or instrument	Information on experimental reagent or instrument
TableS1	Calculated disease activity index(DAI)score
TableS2	Histological scores of dextran sulfate sodium(DSS)-induced colitis
TableS3	Rarefaction analysis
Tax_info	Bacteria taxa information at different levels
species_relab	The relative abundance of bacteria in the sample at species level
Structure_plot	The relative abundance of bacteria ranked in the top ten of each group
Heatmap	Heat map analysis of the microbiota of different groups
RDA	Statistical information in redundancy analysis
RFCV_accuracy	Mean accuracy of Random forest in each step using differrent seed number
Co-occurrence network	Node importance of the co-occurrence network
PICRUSt	Enrichment of samples in the pathway

## Sheet: Reagents or instrument
Information on experimental reagent or instrument
	Catalog	Manufacturer
Instrument	-80C° ultra-low temperature refrigerator	Zhongke Meiling Cryogenic Technology Co., LTD
	-30C° low temperature refrigerator	Zhongke Meiling Cryogenic Technology Co., LTD
	Sterilization pressure cooker	Xiamen Zealway Instrument Co., Ltd.
	Anaerobic incubator	Guangzhou Huayuehang Instrument Co., Ltd.
	Ultra-clean workbench	Suzhou Antai Air Technology Co., Ltd.
	Cryogenic centrifuge	Guangzhou Jiyuan Biotechnology Co., Ltd.
	Ultracentrifuge	Shanghai Beckman Coulter International Trading Co., Ltd.
	Sterilized drying oven	Shanghai Lichen Instrument Technology Co., Ltd.
	Vortex Shaker	Beijing Dalong DLAB Xingchuang Experimental Instrument Co., Ltd.
	Electric heating constant temperature water bath	Shanghai Yiheng Scientific Instrument Co., Ltd.
	pipette (gun)	Shanghai Thermo Fisher Instruments Co., Ltd.
	petri dish	Guangdong Baifu Chemical Pharmaceutical Co., Ltd.
	Inoculating loop	Guangdong Baifu Chemical Pharmaceutical Co., Ltd.
	research-grade upright light microscope	Germany, Leica
	0.22 μm filter	Guangdong Baifu Chemical Pharmaceutical Co., Ltd.
	Thermostatic magnetic stirrer	Jiangsu Zhongda Instrument Factory
	Catalog	Manufacturer
Reagent	Dextran sodium sulfate	Mpbio Corporation of america
	PBS buffer	Beijing Solebao Technology Co., Ltd
	Triton-100X	Shanghai Shenggong Co., Ltd
	Goat serum	Gibco Corporation of the United States
	F4/80	Wuhan Solebao Company
	Glycerin	Shanghai Shenggong Co., Ltd
	MRS Medium	Qingdao Hope Biological Technology Co. LTD
	BBL Liquid Medium	Qingdao Hope Biological Technology Co. LTD

## Sheet: Table S1
Calculated disease activity index(DAI)score
Score	Weight loss (%)	Stool consistency	Blood in feces
0	None	Normal	Negative (no bleeding)
1	1.0-5.0	-	-
2	5.0-10.0	Loose stools	Positive (slight bleeding)
3	10.0-15.0	-	-
4	Over 15.0	Watery diarrhea	Gross bleeding

## Sheet: Table S2
Histological scores of dextran sulfate sodium(DSS)-induced colitis
Histological features	Score	Description
Epithelium loss	0	None
	1	0.0-5.0%
	2	5.0-10.0%
	3	Over 10.0%
Crypt damage	0	None
	1	0.0-10.0%
	2	10.0%-20.0%
	3	Over 20.0%
Depletion of goblet cells	0	None
	1	Mild
	2	Moderate
	3	Severe
Infiltration of inflammatory cells	0	None
	1	Mild
	2	Moderate
	3	Severe

## Sheet: Table S3
Rarefaction analysis

## Sheet: Tax_info
Phylum		Class		Order		Family		Genus		Species
ID	tax	ID	tax	ID	tax	ID	tax	ID	tax	ID	tax
V1	d__Bacteria;p__Proteobacteria	V1	d__Bacteria;p__Proteobacteria;c__Gammaproteobacteria	V1	d__Bacteria;p__Proteobacteria;c__Gammaproteobacteria;o__Burkholderiales	V1	d__Bacteria;p__Proteobacteria;c__Gammaproteobacteria;o__Burkholderiales;f__Burkholderiaceae	V1	d__Bacteria;p__Proteobacteria;c__Gammaproteobacteria;o__Burkholderiales;f__Burkholderiaceae;g__Burkholderia.Caballeronia.Paraburkholderia	V1	d__Bacteria;p__Proteobacteria;c__Gammaproteobacteria;o__Burkholderiales;f__Burkholderiaceae;g__Burkholderia.Caballeronia.Paraburkholderia;s__Other
V2	d__Bacteria;p__Firmicutes	V2	d__Bacteria;p__Firmicutes;c__Bacilli	V2	d__Bacteria;p__Firmicutes;c__Bacilli;o__Lactobacillales	V2	d__Bacteria;p__Firmicutes;c__Bacilli;o__Lactobacillales;f__Lactobacillaceae	V2	d__Bacteria;p__Firmicutes;c__Bacilli;o__Lactobacillales;f__Lactobacillaceae;g__Lactobacillus	V2	d__Bacteria;p__Firmicutes;c__Bacilli;o__Lactobacillales;f__Lactobacillaceae;g__Lactobacillus;s__Other
V3	d__Bacteria;p__Bacteroidota	V3	d__Bacteria;p__Bacteroidota;c__Bacteroidia	V3	d__Bacteria;p__Proteobacteria;c__Gammaproteobacteria;o__Enterobacterales	V3	d__Bacteria;p__Proteobacteria;c__Gammaproteobacteria;o__Enterobacterales;f__Morganellaceae	V3	d__Bacteria;p__Proteobacteria;c__Gammaproteobacteria;o__Enterobacterales;f__Morganellaceae;g__Proteus	V3	d__Bacteria;p__Proteobacteria;c__Gammaproteobacteria;o__Enterobacterales;f__Morganellaceae;g__Proteus;s__Other
V4	d__Bacteria;p__Verrucomicrobiota	V4	d__Bacteria;p__Verrucomicrobiota;c__Verrucomicrobiae	V4	d__Bacteria;p__Bacteroidota;c__Bacteroidia;o__Bacteroidales	V4	d__Bacteria;p__Bacteroidota;c__Bacteroidia;o__Bacteroidales;f__Bacteroidaceae	V4	d__Bacteria;p__Bacteroidota;c__Bacteroidia;o__Bacteroidales;f__Bacteroidaceae;g__Bacteroides	V4	d__Bacteria;p__Bacteroidota;c__Bacteroidia;o__Bacteroidales;f__Bacteroidaceae;g__Bacteroides;s__Other
V5	d__Bacteria;p__Desulfobacterota	V5	d__Bacteria;p__Firmicutes;c__Clostridia	V5	d__Bacteria;p__Verrucomicrobiota;c__Verrucomicrobiae;o__Verrucomicrobiales	V5	d__Bacteria;p__Verrucomicrobiota;c__Verrucomicrobiae;o__Verrucomicrobiales;f__Akkermansiaceae	V5	d__Bacteria;p__Verrucomicrobiota;c__Verrucomicrobiae;o__Verrucomicrobiales;f__Akkermansiaceae;g__Akkermansia	V5	d__Bacteria;p__Verrucomicrobiota;c__Verrucomicrobiae;o__Verrucomicrobiales;f__Akkermansiaceae;g__Akkermansia;s__Other
V6	d__Bacteria;p__Actinobacteriota	V6	d__Bacteria;p__Desulfobacterota;c__Desulfovibrionia	V6	d__Bacteria;p__Firmicutes;c__Bacilli;o__Erysipelotrichales	V6	d__Bacteria;p__Firmicutes;c__Bacilli;o__Erysipelotrichales;f__Erysipelatoclostridiaceae	V6	d__Bacteria;p__Firmicutes;c__Bacilli;o__Erysipelotrichales;f__Erysipelatoclostridiaceae;g__Erysipelatoclostridium	V6	d__Bacteria;p__Firmicutes;c__Bacilli;o__Erysipelotrichales;f__Erysipelatoclostridiaceae;g__Erysipelatoclostridium;s__Other
V7	d__Bacteria;p__Deferribacterota	V7	d__Bacteria;p__Actinobacteriota;c__Coriobacteriia	V7	d__Bacteria;p__Firmicutes;c__Clostridia;o__Lachnospirales	V7	d__Bacteria;p__Bacteroidota;c__Bacteroidia;o__Bacteroidales;f__Muribaculaceae	V7	d__Bacteria;p__Bacteroidota;c__Bacteroidia;o__Bacteroidales;f__Muribaculaceae;g__Muribaculaceae	V7	d__Bacteria;p__Verrucomicrobiota;c__Verrucomicrobiae;o__Verrucomicrobiales;f__Akkermansiaceae;g__Akkermansia;s__uncultured_bacterium
V8	d__Bacteria;p__Cyanobacteria	V8	d__Bacteria;p__Deferribacterota;c__Deferribacteres	V8	d__Bacteria;p__Desulfobacterota;c__Desulfovibrionia;o__Desulfovibrionales	V8	d__Bacteria;p__Proteobacteria;c__Gammaproteobacteria;o__Burkholderiales;f__Sutterellaceae	V8	d__Bacteria;p__Proteobacteria;c__Gammaproteobacteria;o__Burkholderiales;f__Sutterellaceae;g__Parasutterella	V8	d__Bacteria;p__Bacteroidota;c__Bacteroidia;o__Bacteroidales;f__Muribaculaceae;g__Muribaculaceae;s__uncultured_bacterium
V9	d__Bacteria;p__Patescibacteria	V9	d__Bacteria;p__Cyanobacteria;c__Vampirivibrionia	V9	d__Bacteria;p__Proteobacteria;c__Gammaproteobacteria;o__Pseudomonadales	V9	d__Bacteria;p__Proteobacteria;c__Gammaproteobacteria;o__Enterobacterales;f__Enterobacteriaceae	V9	d__Bacteria;p__Proteobacteria;c__Gammaproteobacteria;o__Enterobacterales;f__Enterobacteriaceae;g__Other	V9	d__Bacteria;p__Proteobacteria;c__Gammaproteobacteria;o__Burkholderiales;f__Sutterellaceae;g__Parasutterella;s__Other
V10	d__Bacteria;p__Campilobacterota	V10	d__Bacteria;p__Proteobacteria;c__Alphaproteobacteria	V10	d__Bacteria;p__Firmicutes;c__Clostridia;o__Clostridia_UCG.014	V10	d__Bacteria;p__Bacteroidota;c__Bacteroidia;o__Bacteroidales;f__Rikenellaceae	V10	d__Bacteria;p__Bacteroidota;c__Bacteroidia;o__Bacteroidales;f__Rikenellaceae;g__Rikenellaceae_RC9_gut_group	V10	d__Bacteria;p__Proteobacteria;c__Gammaproteobacteria;o__Enterobacterales;f__Enterobacteriaceae;g__Other;s__Other
V11	d__Eukaryota;p__Diatomea	V11	d__Bacteria;p__Actinobacteriota;c__Actinobacteria	V11	d__Bacteria;p__Firmicutes;c__Clostridia;o__Oscillospirales	V11	d__Bacteria;p__Bacteroidota;c__Bacteroidia;o__Bacteroidales;f__Tannerellaceae	V11	d__Bacteria;p__Proteobacteria;c__Gammaproteobacteria;o__Enterobacterales;f__Enterobacteriaceae;g__Escherichia.Shigella	V11	d__Bacteria;p__Proteobacteria;c__Gammaproteobacteria;o__Burkholderiales;f__Sutterellaceae;g__Parasutterella;s__uncultured_bacterium
V12	d__Eukaryota;p__Arthropoda	V12	d__Bacteria;p__Patescibacteria;c__Saccharimonadia	V12	d__Bacteria;p__Firmicutes;c__Bacilli;o__Other	V12	d__Bacteria;p__Firmicutes;c__Clostridia;o__Lachnospirales;f__Lachnospiraceae	V12	d__Bacteria;p__Bacteroidota;c__Bacteroidia;o__Bacteroidales;f__Tannerellaceae;g__Other	V12	d__Bacteria;p__Bacteroidota;c__Bacteroidia;o__Bacteroidales;f__Muribaculaceae;g__Muribaculaceae;s__Other
V13	d__Bacteria;p__Dadabacteria	V13	d__Bacteria;p__Campilobacterota;c__Campylobacteria	V13	d__Bacteria;p__Actinobacteriota;c__Coriobacteriia;o__Coriobacteriales	V13	d__Bacteria;p__Firmicutes;c__Bacilli;o__Erysipelotrichales;f__Erysipelotrichaceae	V13	d__Bacteria;p__Firmicutes;c__Clostridia;o__Lachnospirales;f__Lachnospiraceae;g__.Ruminococcus._torques_group	V13	d__Bacteria;p__Bacteroidota;c__Bacteroidia;o__Bacteroidales;f__Rikenellaceae;g__Rikenellaceae_RC9_gut_group;s__uncultured_organism
V14	d__Bacteria;p__Acidobacteriota	V14	d__Bacteria;p__Actinobacteriota;c__Acidimicrobiia	V14	d__Bacteria;p__Deferribacterota;c__Deferribacteres;o__Deferribacterales	V14	d__Bacteria;p__Firmicutes;c__Bacilli;o__Lactobacillales;f__Enterococcaceae	V14	d__Bacteria;p__Firmicutes;c__Clostridia;o__Lachnospirales;f__Lachnospiraceae;g__Other	V14	d__Bacteria;p__Proteobacteria;c__Gammaproteobacteria;o__Enterobacterales;f__Enterobacteriaceae;g__Escherichia.Shigella;s__Other
V15	d__Eukaryota;p__Phragmoplastophyta	V15	d__Bacteria;p__Cyanobacteria;c__Cyanobacteriia	V15	d__Bacteria;p__Firmicutes;c__Bacilli;o__Staphylococcales	V15	d__Bacteria;p__Desulfobacterota;c__Desulfovibrionia;o__Desulfovibrionales;f__Desulfovibrionaceae	V15	d__Bacteria;p__Firmicutes;c__Clostridia;o__Lachnospirales;f__Lachnospiraceae;g__Lachnospiraceae_NK4A136_group	V15	d__Bacteria;p__Bacteroidota;c__Bacteroidia;o__Bacteroidales;f__Tannerellaceae;g__Other;s__Other
V16	d__Bacteria;p__Myxococcota	V16	d__Eukaryota;p__Diatomea;c__Bacillariophyceae	V16	d__Bacteria;p__Firmicutes;c__Clostridia;o__Clostridiales	V16	d__Bacteria;p__Proteobacteria;c__Gammaproteobacteria;o__Pseudomonadales;f__Moraxellaceae	V16	d__Bacteria;p__Firmicutes;c__Bacilli;o__Erysipelotrichales;f__Erysipelotrichaceae;g__Turicibacter	V16	d__Bacteria;p__Firmicutes;c__Clostridia;o__Lachnospirales;f__Lachnospiraceae;g__.Ruminococcus._torques_group;s__uncultured_bacterium
V17	d__Eukaryota;p__Ciliophora	V17	d__Bacteria;p__Firmicutes;c__Negativicutes	V17	d__Bacteria;p__Firmicutes;c__Bacilli;o__Acholeplasmatales	V17	d__Bacteria;p__Firmicutes;c__Clostridia;o__Clostridia_UCG.014;f__Clostridia_UCG.014	V17	d__Bacteria;p__Firmicutes;c__Bacilli;o__Lactobacillales;f__Enterococcaceae;g__Enterococcus	V17	d__Bacteria;p__Proteobacteria;c__Gammaproteobacteria;o__Burkholderiales;f__Sutterellaceae;g__Parasutterella;s__Burkholderiales_bacterium
V18	d__Eukaryota;p__Chlorophyta	V18	d__Eukaryota;p__Arthropoda;c__Maxillopoda	V18	d__Bacteria;p__Cyanobacteria;c__Vampirivibrionia;o__Gastranaerophilales	V18	d__Bacteria;p__Firmicutes;c__Clostridia;o__Oscillospirales;f__Oscillospiraceae	V18	d__Bacteria;p__Desulfobacterota;c__Desulfovibrionia;o__Desulfovibrionales;f__Desulfovibrionaceae;g__uncultured	V18	d__Bacteria;p__Firmicutes;c__Clostridia;o__Lachnospirales;f__Lachnospiraceae;g__Other;s__Other
V19	d__Bacteria;__	V19	d__Bacteria;p__Dadabacteria;c__Dadabacteriia	V19	d__Bacteria;p__Firmicutes;c__Clostridia;o__Peptococcales	V19	d__Bacteria;p__Firmicutes;c__Clostridia;o__Oscillospirales;f__Ruminococcaceae	V19	d__Bacteria;p__Proteobacteria;c__Gammaproteobacteria;o__Pseudomonadales;f__Moraxellaceae;g__Acinetobacter	V19	d__Bacteria;p__Firmicutes;c__Clostridia;o__Lachnospirales;f__Lachnospiraceae;g__Lachnospiraceae_NK4A136_group;s__Other
V20	d__Bacteria;p__Planctomycetota	V20	d__Bacteria;p__Acidobacteriota;c__Vicinamibacteria	V20	d__Bacteria;p__Proteobacteria;c__Alphaproteobacteria;o__Rickettsiales	V20	d__Bacteria;p__Firmicutes;c__Bacilli;o__Other;f__Other	V20	d__Bacteria;p__Bacteroidota;c__Bacteroidia;o__Bacteroidales;f__Tannerellaceae;g__Parabacteroides	V20	d__Bacteria;p__Firmicutes;c__Bacilli;o__Erysipelotrichales;f__Erysipelotrichaceae;g__Turicibacter;s__uncultured_bacterium
V21	Unassigned;__	V21	d__Eukaryota;p__Phragmoplastophyta;c__Embryophyta	V21	d__Bacteria;p__Actinobacteriota;c__Actinobacteria;o__Bifidobacteriales	V21	d__Bacteria;p__Actinobacteriota;c__Coriobacteriia;o__Coriobacteriales;f__Atopobiaceae	V21	d__Bacteria;p__Firmicutes;c__Clostridia;o__Clostridia_UCG.014;f__Clostridia_UCG.014;g__Clostridia_UCG.014	V21	d__Bacteria;p__Firmicutes;c__Clostridia;o__Lachnospirales;f__Lachnospiraceae;g__.Ruminococcus._torques_group;s__Other
V22	d__Eukaryota;p__Cnidaria	V22	d__Bacteria;p__Acidobacteriota;c__Holophagae	V22	d__Bacteria;p__Firmicutes;c__Clostridia;o__Peptostreptococcales.Tissierellales	V22	d__Bacteria;p__Deferribacterota;c__Deferribacteres;o__Deferribacterales;f__Deferribacteraceae	V22	d__Bacteria;p__Firmicutes;c__Clostridia;o__Oscillospirales;f__Oscillospiraceae;g__uncultured	V22	d__Bacteria;p__Firmicutes;c__Bacilli;o__Lactobacillales;f__Enterococcaceae;g__Enterococcus;s__Other
V23	d__Eukaryota;p__Centrohelida	V23	d__Bacteria;p__Acidobacteriota;c__Blastocatellia	V23	d__Bacteria;p__Actinobacteriota;c__Actinobacteria;o__Corynebacteriales	V23	d__Bacteria;p__Firmicutes;c__Bacilli;o__Staphylococcales;f__Staphylococcaceae	V23	d__Bacteria;p__Firmicutes;c__Clostridia;o__Lachnospirales;f__Lachnospiraceae;g__ASF356	V23	d__Bacteria;p__Firmicutes;c__Bacilli;o__Erysipelotrichales;f__Erysipelatoclostridiaceae;g__Erysipelatoclostridium;s__uncultured_bacterium
V24	d__Eukaryota;p__Ochrophyta	V24	d__Bacteria;p__Actinobacteriota;c__Thermoleophilia	V24	d__Bacteria;p__Proteobacteria;c__Alphaproteobacteria;o__Rhodospirillales	V24	d__Bacteria;p__Firmicutes;c__Clostridia;o__Clostridiales;f__Clostridiaceae	V24	d__Bacteria;p__Firmicutes;c__Clostridia;o__Oscillospirales;f__Ruminococcaceae;g__Negativibacillus	V24	d__Bacteria;p__Desulfobacterota;c__Desulfovibrionia;o__Desulfovibrionales;f__Desulfovibrionaceae;g__uncultured;s__uncultured_bacterium
V25	d__Eukaryota;p__Nematozoa	V25	d__Bacteria;p__Myxococcota;c__Polyangia	V25	d__Bacteria;p__Proteobacteria;c__Alphaproteobacteria;o__Sphingomonadales	V25	d__Bacteria;p__Firmicutes;c__Bacilli;o__Acholeplasmatales;f__Acholeplasmataceae	V25	d__Bacteria;p__Firmicutes;c__Bacilli;o__Other;f__Other;g__Other	V25	d__Bacteria;p__Bacteroidota;c__Bacteroidia;o__Bacteroidales;f__Bacteroidaceae;g__Bacteroides;s__Bacteroides_caecimuris
V26	d__Eukaryota;p__Mollusca	V26	d__Eukaryota;p__Diatomea;c__Coscinodiscophytina	V26	d__Bacteria;p__Proteobacteria;c__Alphaproteobacteria;o__Rhizobiales	V26	d__Bacteria;p__Firmicutes;c__Bacilli;o__Lactobacillales;f__Aerococcaceae	V26	d__Bacteria;p__Desulfobacterota;c__Desulfovibrionia;o__Desulfovibrionales;f__Desulfovibrionaceae;g__Desulfovibrio	V26	d__Bacteria;p__Proteobacteria;c__Gammaproteobacteria;o__Pseudomonadales;f__Moraxellaceae;g__Acinetobacter;s__Other
V27	d__Eukaryota;p__Apusomonadidae	V27	d__Eukaryota;p__Ciliophora;c__Intramacronucleata	V27	d__Bacteria;p__Patescibacteria;c__Saccharimonadia;o__Saccharimonadales	V27	d__Bacteria;p__Firmicutes;c__Bacilli;o__Lactobacillales;f__Streptococcaceae	V27	d__Bacteria;p__Actinobacteriota;c__Coriobacteriia;o__Coriobacteriales;f__Atopobiaceae;g__Coriobacteriaceae_UCG.002	V27	d__Bacteria;p__Bacteroidota;c__Bacteroidia;o__Bacteroidales;f__Tannerellaceae;g__Parabacteroides;s__Other
V28	d__Bacteria;p__Chloroflexi	V28	d__Bacteria;p__Firmicutes;c__Incertae_Sedis	V28	d__Bacteria;p__Firmicutes;c__Clostridia;o__Monoglobales	V28	d__Bacteria;p__Cyanobacteria;c__Vampirivibrionia;o__Gastranaerophilales;f__Gastranaerophilales	V28	d__Bacteria;p__Actinobacteriota;c__Coriobacteriia;o__Coriobacteriales;f__Atopobiaceae;g__Other	V28	d__Bacteria;p__Firmicutes;c__Bacilli;o__Erysipelotrichales;f__Erysipelatoclostridiaceae;g__Erysipelatoclostridium;s__.Clostridium._cocleatum
V29	d__Eukaryota;p__Basidiomycota	V29	d__Bacteria;p__Firmicutes;__	V29	d__Bacteria;p__Proteobacteria;c__Gammaproteobacteria;o__Acidiferrobacterales	V29	d__Bacteria;p__Firmicutes;c__Clostridia;o__Peptococcales;f__Peptococcaceae	V29	d__Bacteria;p__Proteobacteria;c__Gammaproteobacteria;o__Enterobacterales;f__Enterobacteriaceae;g__Klebsiella	V29	d__Bacteria;p__Bacteroidota;c__Bacteroidia;o__Bacteroidales;f__Tannerellaceae;g__Parabacteroides;s__Parabacteroides_goldsteinii
V30	d__Eukaryota;p__MAST.3	V30	d__Eukaryota;p__Chlorophyta;c__Mamiellophyceae	V30	d__Bacteria;p__Firmicutes;c__Clostridia;o__Clostridia_vadinBB60_group	V30	d__Bacteria;p__Proteobacteria;c__Alphaproteobacteria;o__Rickettsiales;f__Mitochondria	V30	d__Bacteria;p__Deferribacterota;c__Deferribacteres;o__Deferribacterales;f__Deferribacteraceae;g__Mucispirillum	V30	d__Bacteria;p__Firmicutes;c__Clostridia;o__Clostridia_UCG.014;f__Clostridia_UCG.014;g__Clostridia_UCG.014;s__unidentified
		V31	d__Bacteria;__;__	V31	d__Bacteria;p__Proteobacteria;c__Alphaproteobacteria;o__Caulobacterales	V31	d__Bacteria;p__Actinobacteriota;c__Actinobacteria;o__Bifidobacteriales;f__Bifidobacteriaceae	V31	d__Bacteria;p__Bacteroidota;c__Bacteroidia;o__Bacteroidales;f__Rikenellaceae;g__Alistipes	V31	d__Bacteria;p__Firmicutes;c__Clostridia;o__Oscillospirales;f__Oscillospiraceae;g__uncultured;s__Other
		V32	d__Bacteria;p__Planctomycetota;c__Planctomycetes	V32	d__Bacteria;p__Campilobacterota;c__Campylobacteria;o__Campylobacterales	V32	d__Bacteria;p__Firmicutes;c__Clostridia;o__Peptostreptococcales.Tissierellales;f__Anaerovoracaceae	V32	d__Bacteria;p__Firmicutes;c__Bacilli;o__Staphylococcales;f__Staphylococcaceae;g__Staphylococcus	V32	d__Bacteria;p__Firmicutes;c__Clostridia;o__Lachnospirales;f__Lachnospiraceae;g__ASF356;s__uncultured_bacterium
		V33	Unassigned;__;__	V33	d__Bacteria;p__Actinobacteriota;c__Acidimicrobiia;o__Microtrichales	V33	d__Bacteria;p__Actinobacteriota;c__Actinobacteria;o__Corynebacteriales;f__Corynebacteriaceae	V33	d__Bacteria;p__Firmicutes;c__Clostridia;o__Oscillospirales;f__Ruminococcaceae;g__Anaerotruncus	V33	d__Bacteria;p__Firmicutes;c__Clostridia;o__Oscillospirales;f__Ruminococcaceae;g__Negativibacillus;s__unidentified
		V34	d__Bacteria;p__Desulfobacterota;c__uncultured	V34	d__Bacteria;p__Bacteroidota;c__Bacteroidia;o__Flavobacteriales	V34	d__Bacteria;p__Proteobacteria;c__Alphaproteobacteria;o__Rhodospirillales;f__uncultured	V34	d__Bacteria;p__Firmicutes;c__Clostridia;o__Oscillospirales;f__Oscillospiraceae;g__Other	V34	d__Bacteria;p__Firmicutes;c__Bacilli;o__Other;f__Other;g__Other;s__Other
		V35	d__Bacteria;p__Firmicutes;c__Desulfitobacteriia	V35	d__Bacteria;p__Firmicutes;c__Clostridia;o__Other	V35	d__Bacteria;p__Proteobacteria;c__Alphaproteobacteria;o__Sphingomonadales;f__Sphingomonadaceae	V35	d__Bacteria;p__Firmicutes;c__Clostridia;o__Oscillospirales;f__Oscillospiraceae;g__UCG.005	V35	d__Bacteria;p__Desulfobacterota;c__Desulfovibrionia;o__Desulfovibrionales;f__Desulfovibrionaceae;g__Desulfovibrio;s__uncultured_bacterium
		V36	d__Eukaryota;p__Cnidaria;c__Hydrozoa	V36	d__Bacteria;p__Firmicutes;c__Bacilli;o__Mycoplasmatales	V36	d__Bacteria;p__Proteobacteria;c__Alphaproteobacteria;o__Rhizobiales;f__Xanthobacteraceae	V36	d__Bacteria;p__Bacteroidota;c__Bacteroidia;o__Bacteroidales;f__Rikenellaceae;g__Rikenella	V36	d__Bacteria;p__Bacteroidota;c__Bacteroidia;o__Bacteroidales;f__Muribaculaceae;g__Muribaculaceae;s__uncultured_Bacteroidales
		V37	d__Eukaryota;p__Centrohelida;c__Centrohelida	V37	d__Bacteria;p__Cyanobacteria;c__Cyanobacteriia;o__Chloroplast	V37	d__Bacteria;p__Patescibacteria;c__Saccharimonadia;o__Saccharimonadales;f__Saccharimonadaceae	V37	d__Bacteria;p__Firmicutes;c__Clostridia;o__Oscillospirales;f__Ruminococcaceae;g__Incertae_Sedis	V37	d__Bacteria;p__Actinobacteriota;c__Coriobacteriia;o__Coriobacteriales;f__Atopobiaceae;g__Coriobacteriaceae_UCG.002;s__uncultured_bacterium
		V38	d__Bacteria;p__Acidobacteriota;c__Acidobacteriae	V38	d__Bacteria;p__Firmicutes;c__Bacilli;o__RF39	V38	d__Bacteria;p__Firmicutes;c__Clostridia;o__Monoglobales;f__Monoglobaceae	V38	d__Bacteria;p__Firmicutes;c__Clostridia;o__Clostridiales;f__Clostridiaceae;g__Clostridium_sensu_stricto_1	V38	d__Bacteria;p__Actinobacteriota;c__Coriobacteriia;o__Coriobacteriales;f__Atopobiaceae;g__Other;s__Other
		V39	d__Eukaryota;p__Ochrophyta;c__Chrysophyceae	V39	d__Bacteria;p__Firmicutes;c__Bacilli;o__Bacillales	V39	d__Bacteria;p__Proteobacteria;c__Gammaproteobacteria;o__Acidiferrobacterales;f__Acidiferrobacteraceae	V39	d__Bacteria;p__Firmicutes;c__Clostridia;o__Lachnospirales;f__Lachnospiraceae;g__Tuzzerella	V39	d__Bacteria;p__Proteobacteria;c__Gammaproteobacteria;o__Enterobacterales;f__Enterobacteriaceae;g__Klebsiella;s__Other
		V40	d__Eukaryota;p__Nematozoa;c__Chromadorea	V40	d__Eukaryota;p__Diatomea;c__Bacillariophyceae;o__Bacillariophyceae	V40	d__Bacteria;p__Firmicutes;c__Clostridia;o__Clostridia_vadinBB60_group;f__Clostridia_vadinBB60_group	V40	d__Bacteria;p__Firmicutes;c__Bacilli;o__Acholeplasmatales;f__Acholeplasmataceae;g__Anaeroplasma	V40	d__Bacteria;p__Deferribacterota;c__Deferribacteres;o__Deferribacterales;f__Deferribacteraceae;g__Mucispirillum;s__Other
		V41	d__Bacteria;p__Verrucomicrobiota;c__Chlamydiae	V41	d__Bacteria;p__Proteobacteria;c__Gammaproteobacteria;o__Aeromonadales	V41	d__Bacteria;p__Proteobacteria;c__Alphaproteobacteria;o__Rhizobiales;f__Rhizobiales_Incertae_Sedis	V41	d__Bacteria;p__Firmicutes;c__Bacilli;o__Erysipelotrichales;f__Erysipelotrichaceae;g__Allobaculum	V41	d__Bacteria;p__Bacteroidota;c__Bacteroidia;o__Bacteroidales;f__Rikenellaceae;g__Alistipes;s__uncultured_bacterium
		V42	d__Eukaryota;p__Mollusca;c__Bivalvia	V42	d__Bacteria;p__Firmicutes;c__Negativicutes;o__Veillonellales.Selenomonadales	V42	d__Bacteria;p__Proteobacteria;c__Alphaproteobacteria;o__Caulobacterales;f__Caulobacteraceae	V42	d__Bacteria;p__Firmicutes;c__Bacilli;o__Lactobacillales;f__Aerococcaceae;g__Aerococcus	V42	d__Bacteria;p__Deferribacterota;c__Deferribacteres;o__Deferribacterales;f__Deferribacteraceae;g__Mucispirillum;s__Mucispirillum_schaedleri
		V43	d__Eukaryota;p__Apusomonadidae;c__Apusomonadidae	V43	d__Eukaryota;p__Arthropoda;c__Maxillopoda;o__Cyclopoida	V43	d__Bacteria;p__Campilobacterota;c__Campylobacteria;o__Campylobacterales;f__Helicobacteraceae	V43	d__Bacteria;p__Firmicutes;c__Bacilli;o__Erysipelotrichales;f__Erysipelotrichaceae;g__Dubosiella	V43	d__Bacteria;p__Firmicutes;c__Bacilli;o__Staphylococcales;f__Staphylococcaceae;g__Staphylococcus;s__Other
		V44	d__Bacteria;p__Chloroflexi;c__Anaerolineae	V44	d__Bacteria;p__Proteobacteria;c__Alphaproteobacteria;o__Reyranellales	V44	d__Bacteria;p__Actinobacteriota;c__Acidimicrobiia;o__Microtrichales;f__uncultured	V44	d__Bacteria;p__Firmicutes;c__Bacilli;o__Lactobacillales;f__Streptococcaceae;g__Streptococcus	V44	d__Bacteria;p__Firmicutes;c__Clostridia;o__Oscillospirales;f__Ruminococcaceae;g__Anaerotruncus;s__uncultured_bacterium
		V45	d__Eukaryota;p__Basidiomycota;c__Malasseziomycetes	V45	d__Bacteria;p__Dadabacteria;c__Dadabacteriia;o__Dadabacteriales	V45	d__Bacteria;p__Firmicutes;c__Clostridia;o__Oscillospirales;f__Oscillospirales	V45	d__Bacteria;p__Cyanobacteria;c__Vampirivibrionia;o__Gastranaerophilales;f__Gastranaerophilales;g__Gastranaerophilales	V45	d__Bacteria;p__Firmicutes;c__Bacilli;o__Erysipelotrichales;f__Erysipelatoclostridiaceae;g__Erysipelatoclostridium;s__unidentified
		V46	d__Eukaryota;p__MAST.3;c__MAST.3J	V46	d__Bacteria;p__Acidobacteriota;c__Vicinamibacteria;o__Vicinamibacterales	V46	d__Bacteria;p__Bacteroidota;c__Bacteroidia;o__Flavobacteriales;f__Flavobacteriaceae	V46	d__Bacteria;p__Firmicutes;c__Clostridia;o__Lachnospirales;f__Lachnospiraceae;g__Blautia	V46	d__Bacteria;p__Firmicutes;c__Clostridia;o__Oscillospirales;f__Oscillospiraceae;g__Other;s__Other
		V47	d__Bacteria;p__Chloroflexi;c__KD4.96	V47	d__Bacteria;p__Firmicutes;c__Clostridia;o__Christensenellales	V47	d__Bacteria;p__Firmicutes;c__Clostridia;o__Other;f__Other	V47	d__Bacteria;p__Bacteroidota;c__Bacteroidia;o__Bacteroidales;f__Muribaculaceae;g__Muribaculum	V47	d__Bacteria;p__Bacteroidota;c__Bacteroidia;o__Bacteroidales;f__Rikenellaceae;g__Alistipes;s__Other
				V48	d__Bacteria;p__Actinobacteriota;c__Actinobacteria;o__Propionibacteriales	V48	d__Bacteria;p__Firmicutes;c__Bacilli;o__Lactobacillales;f__Carnobacteriaceae	V48	d__Bacteria;p__Firmicutes;c__Clostridia;o__Lachnospirales;f__Lachnospiraceae;g__Lachnoclostridium	V48	d__Bacteria;p__Firmicutes;c__Clostridia;o__Oscillospirales;f__Oscillospiraceae;g__UCG.005;s__Other
				V49	d__Eukaryota;p__Phragmoplastophyta;c__Embryophyta;o__Magnoliophyta	V49	d__Bacteria;p__Firmicutes;c__Clostridia;o__Oscillospirales;f__Butyricicoccaceae	V49	d__Bacteria;p__Firmicutes;c__Clostridia;o__Peptococcales;f__Peptococcaceae;g__uncultured	V49	d__Bacteria;p__Bacteroidota;c__Bacteroidia;o__Bacteroidales;f__Rikenellaceae;g__Rikenella;s__uncultured_bacterium
				V50	d__Bacteria;p__Acidobacteriota;c__Holophagae;o__Subgroup_7	V50	d__Bacteria;p__Bacteroidota;c__Bacteroidia;o__Bacteroidales;f__Marinifilaceae	V50	d__Bacteria;p__Firmicutes;c__Clostridia;o__Oscillospirales;f__Oscillospiraceae;g__Colidextribacter	V50	d__Bacteria;p__Firmicutes;c__Clostridia;o__Oscillospirales;f__Ruminococcaceae;g__Incertae_Sedis;s__uncultured_bacterium
				V51	d__Bacteria;p__Firmicutes;c__Clostridia;o__Clostridia	V51	d__Bacteria;p__Firmicutes;c__Bacilli;o__Mycoplasmatales;f__Mycoplasmataceae	V51	d__Bacteria;p__Proteobacteria;c__Alphaproteobacteria;o__Rickettsiales;f__Mitochondria;g__Mitochondria	V51	d__Bacteria;p__Firmicutes;c__Clostridia;o__Clostridiales;f__Clostridiaceae;g__Clostridium_sensu_stricto_1;s__Other
				V52	d__Bacteria;p__Acidobacteriota;c__Blastocatellia;o__Blastocatellales	V52	d__Bacteria;p__Bacteroidota;c__Bacteroidia;o__Bacteroidales;f__Prevotellaceae	V52	d__Bacteria;p__Firmicutes;c__Clostridia;o__Lachnospirales;f__Lachnospiraceae;g__Lachnospiraceae_UCG.006	V52	d__Bacteria;p__Firmicutes;c__Clostridia;o__Lachnospirales;f__Lachnospiraceae;g__Tuzzerella;s__uncultured_bacterium
				V53	d__Bacteria;p__Actinobacteriota;c__Thermoleophilia;o__Solirubrobacterales	V53	d__Bacteria;p__Firmicutes;c__Clostridia;o__Oscillospirales;f__.Eubacterium._coprostanoligenes_group	V53	d__Bacteria;p__Firmicutes;c__Clostridia;o__Oscillospirales;f__Ruminococcaceae;g__Other	V53	d__Bacteria;p__Firmicutes;c__Bacilli;o__Acholeplasmatales;f__Acholeplasmataceae;g__Anaeroplasma;s__uncultured_bacterium
				V54	d__Bacteria;p__Myxococcota;c__Polyangia;o__Polyangiales	V54	d__Bacteria;p__Firmicutes;c__Clostridia;o__Oscillospirales;f__Other	V54	d__Bacteria;p__Firmicutes;c__Clostridia;o__Oscillospirales;f__Oscillospiraceae;g__Oscillibacter	V54	d__Bacteria;p__Desulfobacterota;c__Desulfovibrionia;o__Desulfovibrionales;f__Desulfovibrionaceae;g__Desulfovibrio;s__Other
				V55	d__Bacteria;p__Bacteroidota;c__Bacteroidia;o__Chitinophagales	V55	d__Bacteria;p__Firmicutes;c__Clostridia;o__Oscillospirales;f__UCG.010	V55	d__Bacteria;p__Firmicutes;c__Bacilli;o__Erysipelotrichales;f__Erysipelotrichaceae;g__Ileibacterium	V55	d__Bacteria;p__Firmicutes;c__Bacilli;o__Erysipelotrichales;f__Erysipelotrichaceae;g__Allobaculum;s__uncultured_bacterium
				V56	d__Bacteria;p__Proteobacteria;c__Gammaproteobacteria;o__Xanthomonadales	V56	d__Bacteria;p__Cyanobacteria;c__Cyanobacteriia;o__Chloroplast;f__Chloroplast	V56	d__Bacteria;p__Actinobacteriota;c__Actinobacteria;o__Bifidobacteriales;f__Bifidobacteriaceae;g__Bifidobacterium	V56	d__Bacteria;p__Firmicutes;c__Bacilli;o__Lactobacillales;f__Aerococcaceae;g__Aerococcus;s__Other
				V57	d__Bacteria;p__Proteobacteria;c__Gammaproteobacteria;o__Other	V57	d__Bacteria;p__Proteobacteria;c__Gammaproteobacteria;o__Burkholderiales;f__Comamonadaceae	V57	d__Bacteria;p__Firmicutes;c__Clostridia;o__Peptostreptococcales.Tissierellales;f__Anaerovoracaceae;g__Other	V57	d__Bacteria;p__Firmicutes;c__Bacilli;o__Erysipelotrichales;f__Erysipelotrichaceae;g__Dubosiella;s__Firmicutes_bacterium
				V58	d__Bacteria;p__Myxococcota;c__Polyangia;o__Haliangiales	V58	d__Bacteria;p__Firmicutes;c__Clostridia;o__Peptostreptococcales.Tissierellales;f__Peptostreptococcaceae	V58	d__Bacteria;p__Actinobacteriota;c__Actinobacteria;o__Corynebacteriales;f__Corynebacteriaceae;g__Corynebacterium	V58	d__Bacteria;p__Firmicutes;c__Bacilli;o__Lactobacillales;f__Streptococcaceae;g__Streptococcus;s__Streptococcus_danieliae
				V59	d__Eukaryota;p__Diatomea;c__Coscinodiscophytina;o__Fragilariales	V59	d__Bacteria;p__Actinobacteriota;c__Coriobacteriia;o__Coriobacteriales;f__Eggerthellaceae	V59	d__Bacteria;p__Proteobacteria;c__Alphaproteobacteria;o__Rhodospirillales;f__uncultured;g__uncultured	V59	d__Bacteria;p__Cyanobacteria;c__Vampirivibrionia;o__Gastranaerophilales;f__Gastranaerophilales;g__Gastranaerophilales;s__Other
				V60	d__Eukaryota;p__Ciliophora;c__Intramacronucleata;o__Conthreep	V60	d__Bacteria;p__Bacteroidota;c__Bacteroidia;o__Flavobacteriales;f__Weeksellaceae	V60	d__Bacteria;p__Firmicutes;c__Clostridia;o__Oscillospirales;f__Ruminococcaceae;g__Ruminococcaceae	V60	d__Bacteria;p__Firmicutes;c__Clostridia;o__Lachnospirales;f__Lachnospiraceae;g__Blautia;s__Other
				V61	d__Bacteria;p__Firmicutes;c__Bacilli;o__Thermoactinomycetales	V61	d__Bacteria;p__Firmicutes;c__Bacilli;o__RF39;f__RF39	V61	d__Bacteria;p__Proteobacteria;c__Alphaproteobacteria;o__Sphingomonadales;f__Sphingomonadaceae;g__uncultured	V61	d__Bacteria;p__Bacteroidota;c__Bacteroidia;o__Bacteroidales;f__Muribaculaceae;g__Muribaculum;s__uncultured_bacterium
				V62	d__Bacteria;p__Firmicutes;c__Incertae_Sedis;o__DTU014	V62	d__Bacteria;p__Proteobacteria;c__Gammaproteobacteria;o__Pseudomonadales;f__Pseudomonadaceae	V62	d__Bacteria;p__Firmicutes;c__Clostridia;o__Oscillospirales;f__Ruminococcaceae;g__.Eubacterium._siraeum_group	V62	d__Bacteria;p__Deferribacterota;c__Deferribacteres;o__Deferribacterales;f__Deferribacteraceae;g__Mucispirillum;s__uncultured_bacterium
				V63	d__Bacteria;p__Actinobacteriota;c__Actinobacteria;o__Micrococcales	V63	d__Bacteria;p__Firmicutes;c__Bacilli;o__Bacillales;f__Planococcaceae	V63	d__Bacteria;p__Firmicutes;c__Bacilli;o__Erysipelotrichales;f__Erysipelotrichaceae;g__Faecalibaculum	V63	d__Bacteria;p__Firmicutes;c__Clostridia;o__Lachnospirales;f__Lachnospiraceae;g__Lachnoclostridium;s__Other
				V64	d__Bacteria;p__Firmicutes;__;__	V64	d__Eukaryota;p__Diatomea;c__Bacillariophyceae;o__Bacillariophyceae;f__Bacillariophyceae	V64	d__Bacteria;p__Firmicutes;c__Clostridia;o__Clostridiales;f__Clostridiaceae;g__Other	V64	d__Bacteria;p__Firmicutes;c__Clostridia;o__Peptococcales;f__Peptococcaceae;g__uncultured;s__uncultured_bacterium
				V65	d__Eukaryota;p__Chlorophyta;c__Mamiellophyceae;o__Mamiellales	V65	d__Bacteria;p__Proteobacteria;c__Gammaproteobacteria;o__Aeromonadales;f__Aeromonadaceae	V65	d__Bacteria;p__Proteobacteria;c__Alphaproteobacteria;o__Rhizobiales;f__Xanthobacteraceae;g__Other	V65	d__Bacteria;p__Firmicutes;c__Clostridia;o__Oscillospirales;f__Oscillospiraceae;g__Colidextribacter;s__Other
				V66	d__Bacteria;p__Firmicutes;c__Clostridia;o__uncultured	V66	d__Bacteria;p__Firmicutes;c__Negativicutes;o__Veillonellales.Selenomonadales;f__Veillonellaceae	V66	d__Bacteria;p__Patescibacteria;c__Saccharimonadia;o__Saccharimonadales;f__Saccharimonadaceae;g__Candidatus_Saccharimonas	V66	d__Bacteria;p__Proteobacteria;c__Alphaproteobacteria;o__Rickettsiales;f__Mitochondria;g__Mitochondria;s__Other
				V67	d__Bacteria;__;__;__	V67	d__Bacteria;p__Bacteroidota;c__Bacteroidia;o__Bacteroidales;f__Other	V67	d__Bacteria;p__Firmicutes;c__Bacilli;o__Erysipelotrichales;f__Erysipelatoclostridiaceae;g__Erysipelatoclostridiaceae	V67	d__Bacteria;p__Firmicutes;c__Clostridia;o__Lachnospirales;f__Lachnospiraceae;g__Lachnospiraceae_UCG.006;s__uncultured_bacterium
				V68	d__Bacteria;p__Bacteroidota;c__Bacteroidia;o__Sphingobacteriales	V68	d__Eukaryota;p__Arthropoda;c__Maxillopoda;o__Cyclopoida;f__Cyclopoida	V68	d__Bacteria;p__Firmicutes;c__Clostridia;o__Lachnospirales;f__Lachnospiraceae;g__.Eubacterium._xylanophilum_group	V68	d__Bacteria;p__Firmicutes;c__Clostridia;o__Lachnospirales;f__Lachnospiraceae;g__ASF356;s__Other
				V69	d__Bacteria;p__Proteobacteria;c__Alphaproteobacteria;o__Rhodobacterales	V69	d__Bacteria;p__Proteobacteria;c__Alphaproteobacteria;o__Reyranellales;f__Reyranellaceae	V69	d__Bacteria;p__Firmicutes;c__Clostridia;o__Peptostreptococcales.Tissierellales;f__Anaerovoracaceae;g__.Eubacterium._nodatum_group	V69	d__Bacteria;p__Firmicutes;c__Clostridia;o__Oscillospirales;f__Ruminococcaceae;g__Other;s__Other
				V70	d__Bacteria;p__Proteobacteria;c__Gammaproteobacteria;o__Vibrionales	V70	d__Bacteria;p__Dadabacteria;c__Dadabacteriia;o__Dadabacteriales;f__Dadabacteriales	V70	d__Bacteria;p__Firmicutes;c__Clostridia;o__Monoglobales;f__Monoglobaceae;g__Monoglobus	V70	d__Bacteria;p__Firmicutes;c__Clostridia;o__Oscillospirales;f__Oscillospiraceae;g__Oscillibacter;s__Other
				V71	d__Bacteria;p__Proteobacteria;c__Gammaproteobacteria;o__KF.JG30.C25	V71	d__Bacteria;p__Acidobacteriota;c__Vicinamibacteria;o__Vicinamibacterales;f__uncultured	V71	d__Bacteria;p__Proteobacteria;c__Gammaproteobacteria;o__Acidiferrobacterales;f__Acidiferrobacteraceae;g__uncultured	V71	d__Bacteria;p__Firmicutes;c__Bacilli;o__Erysipelotrichales;f__Erysipelotrichaceae;g__Ileibacterium;s__Ileibacterium_valens
				V72	d__Bacteria;p__Planctomycetota;c__Planctomycetes;o__Pirellulales	V72	d__Bacteria;p__Firmicutes;c__Clostridia;o__Christensenellales;f__Christensenellaceae	V72	d__Bacteria;p__Firmicutes;c__Clostridia;o__Oscillospirales;f__Ruminococcaceae;g__uncultured	V72	d__Bacteria;p__Actinobacteriota;c__Actinobacteria;o__Bifidobacteriales;f__Bifidobacteriaceae;g__Bifidobacterium;s__Other
				V73	Unassigned;__;__;__	V73	d__Bacteria;p__Actinobacteriota;c__Actinobacteria;o__Propionibacteriales;f__Nocardioidaceae	V73	d__Bacteria;p__Firmicutes;c__Clostridia;o__Clostridia_vadinBB60_group;f__Clostridia_vadinBB60_group;g__Clostridia_vadinBB60_group	V73	d__Bacteria;p__Firmicutes;c__Clostridia;o__Peptostreptococcales.Tissierellales;f__Anaerovoracaceae;g__Other;s__Other
				V74	d__Bacteria;p__Actinobacteriota;c__Acidimicrobiia;o__uncultured	V74	d__Bacteria;p__Proteobacteria;c__Gammaproteobacteria;o__Burkholderiales;f__Alcaligenaceae	V74	d__Bacteria;p__Firmicutes;c__Clostridia;o__Oscillospirales;f__Oscillospiraceae;g__Intestinimonas	V74	d__Bacteria;p__Actinobacteriota;c__Actinobacteria;o__Corynebacteriales;f__Corynebacteriaceae;g__Corynebacterium;s__Other
				V75	d__Bacteria;p__Desulfobacterota;c__uncultured;o__uncultured	V75	d__Eukaryota;p__Phragmoplastophyta;c__Embryophyta;o__Magnoliophyta;f__Magnoliophyta	V75	d__Bacteria;p__Proteobacteria;c__Alphaproteobacteria;o__Rhizobiales;f__Rhizobiales_Incertae_Sedis;g__Phreatobacter	V75	d__Bacteria;p__Firmicutes;c__Clostridia;o__Clostridia_UCG.014;f__Clostridia_UCG.014;g__Clostridia_UCG.014;s__Other
				V76	d__Bacteria;p__Firmicutes;c__Desulfitobacteriia;o__Desulfitobacteriales	V76	d__Bacteria;p__Firmicutes;c__Clostridia;o__Lachnospirales;f__Defluviitaleaceae	V76	d__Bacteria;p__Proteobacteria;c__Alphaproteobacteria;o__Caulobacterales;f__Caulobacteraceae;g__Brevundimonas	V76	d__Bacteria;p__Firmicutes;c__Clostridia;o__Lachnospirales;f__Lachnospiraceae;g__Lachnospiraceae_NK4A136_group;s__uncultured_Clostridiales
				V77	d__Eukaryota;p__Cnidaria;c__Hydrozoa;o__Anthoathecata	V77	d__Bacteria;p__Acidobacteriota;c__Holophagae;o__Subgroup_7;f__Subgroup_7	V77	d__Bacteria;p__Firmicutes;c__Clostridia;o__Oscillospirales;f__Ruminococcaceae;g__Ruminococcus	V77	d__Bacteria;p__Proteobacteria;c__Alphaproteobacteria;o__Rhodospirillales;f__uncultured;g__uncultured;s__Azospirillum_sp.
				V78	d__Eukaryota;p__Centrohelida;c__Centrohelida;o__Centrohelida	V78	d__Bacteria;p__Firmicutes;c__Clostridia;o__Clostridia;f__Gracilibacteraceae	V78	d__Bacteria;p__Campilobacterota;c__Campylobacteria;o__Campylobacterales;f__Helicobacteraceae;g__Helicobacter	V78	d__Bacteria;p__Firmicutes;c__Clostridia;o__Oscillospirales;f__Oscillospiraceae;g__Oscillibacter;s__uncultured_bacterium
				V79	d__Bacteria;p__Proteobacteria;c__Alphaproteobacteria;o__Acetobacterales	V79	d__Bacteria;p__Proteobacteria;c__Alphaproteobacteria;o__Rhizobiales;f__Rhizobiaceae	V79	d__Bacteria;p__Actinobacteriota;c__Acidimicrobiia;o__Microtrichales;f__uncultured;g__uncultured	V79	d__Bacteria;p__Firmicutes;c__Clostridia;o__Oscillospirales;f__Ruminococcaceae;g__Ruminococcaceae;s__uncultured_bacterium
				V80	d__Eukaryota;p__Cnidaria;c__Hydrozoa;o__Leptothecata	V80	d__Bacteria;p__Acidobacteriota;c__Blastocatellia;o__Blastocatellales;f__Blastocatellaceae	V80	d__Bacteria;p__Firmicutes;c__Clostridia;o__Lachnospirales;f__Lachnospiraceae;g__GCA.900066575	V80	d__Bacteria;p__Firmicutes;c__Clostridia;o__Lachnospirales;f__Lachnospiraceae;g__Lachnospiraceae_NK4A136_group;s__uncultured_bacterium
				V81	d__Bacteria;p__Acidobacteriota;c__Acidobacteriae;o__Subgroup_13	V81	d__Bacteria;p__Actinobacteriota;c__Thermoleophilia;o__Solirubrobacterales;f__Solirubrobacteraceae	V81	d__Bacteria;p__Firmicutes;c__Clostridia;o__Oscillospirales;f__Ruminococcaceae;g__Paludicola	V81	d__Bacteria;p__Proteobacteria;c__Alphaproteobacteria;o__Sphingomonadales;f__Sphingomonadaceae;g__uncultured;s__Other
				V82	d__Eukaryota;p__Ochrophyta;c__Chrysophyceae;o__Chromulinales	V82	d__Bacteria;p__Myxococcota;c__Polyangia;o__Polyangiales;f__Polyangiaceae	V82	d__Bacteria;p__Firmicutes;c__Clostridia;o__Oscillospirales;f__Oscillospirales;g__Hydrogenoanaerobacterium	V82	d__Bacteria;p__Firmicutes;c__Bacilli;o__Erysipelotrichales;f__Erysipelotrichaceae;g__Dubosiella;s__uncultured_bacterium
				V83	d__Eukaryota;p__Nematozoa;c__Chromadorea;o__Chromadorida	V83	d__Bacteria;p__Proteobacteria;c__Alphaproteobacteria;o__Rhizobiales;f__Devosiaceae	V83	d__Bacteria;p__Bacteroidota;c__Bacteroidia;o__Flavobacteriales;f__Flavobacteriaceae;g__uncultured	V83	d__Bacteria;p__Firmicutes;c__Clostridia;o__Oscillospirales;f__Ruminococcaceae;g__.Eubacterium._siraeum_group;s__uncultured_bacterium
				V84	d__Bacteria;p__Firmicutes;c__Clostridia;o__Thermincolales	V84	d__Bacteria;p__Bacteroidota;c__Bacteroidia;o__Chitinophagales;f__Chitinophagaceae	V84	d__Bacteria;p__Proteobacteria;c__Gammaproteobacteria;o__Pseudomonadales;f__Moraxellaceae;g__Psychrobacter	V84	d__Bacteria;p__Firmicutes;c__Bacilli;o__Erysipelotrichales;f__Erysipelotrichaceae;g__Faecalibaculum;s__uncultured_bacterium
				V85	d__Bacteria;p__Verrucomicrobiota;c__Chlamydiae;o__Chlamydiales	V85	d__Bacteria;p__Proteobacteria;c__Gammaproteobacteria;o__Xanthomonadales;f__Xanthomonadaceae	V85	d__Bacteria;p__Firmicutes;c__Clostridia;o__Other;f__Other;g__Other	V85	d__Bacteria;p__Bacteroidota;c__Bacteroidia;o__Bacteroidales;f__Muribaculaceae;g__Muribaculum;s__Other
				V86	d__Bacteria;p__Proteobacteria;c__Alphaproteobacteria;o__Azospirillales	V86	d__Bacteria;p__Proteobacteria;c__Gammaproteobacteria;o__Other;f__Other	V86	d__Bacteria;p__Firmicutes;c__Clostridia;o__Oscillospirales;f__Ruminococcaceae;g__Fournierella	V86	d__Bacteria;p__Firmicutes;c__Clostridia;o__Clostridiales;f__Clostridiaceae;g__Other;s__Other
				V87	d__Bacteria;p__Proteobacteria;c__Gammaproteobacteria;o__Gammaproteobacteria_Incertae_Sedis	V87	d__Bacteria;p__Myxococcota;c__Polyangia;o__Haliangiales;f__Haliangiaceae	V87	d__Bacteria;p__Desulfobacterota;c__Desulfovibrionia;o__Desulfovibrionales;f__Desulfovibrionaceae;g__Bilophila	V87	d__Bacteria;p__Proteobacteria;c__Alphaproteobacteria;o__Rhizobiales;f__Xanthobacteraceae;g__Other;s__Other
				V88	d__Bacteria;p__Firmicutes;c__Bacilli;o__Exiguobacterales	V88	d__Eukaryota;p__Diatomea;c__Coscinodiscophytina;o__Fragilariales;f__Fragilariales	V88	d__Bacteria;p__Firmicutes;c__Bacilli;o__Lactobacillales;f__Carnobacteriaceae;g__Atopostipes	V88	d__Bacteria;p__Proteobacteria;c__Alphaproteobacteria;o__Rickettsiales;f__Mitochondria;g__Mitochondria;s__uncultured_Alphaproteobacteria
				V89	d__Bacteria;p__Firmicutes;c__Bacilli;o__Paenibacillales	V89	d__Bacteria;p__Proteobacteria;c__Gammaproteobacteria;o__Burkholderiales;f__Rhodocyclaceae	V89	d__Bacteria;p__Firmicutes;c__Clostridia;o__Peptostreptococcales.Tissierellales;f__Anaerovoracaceae;g__Family_XIII_AD3011_group	V89	d__Bacteria;p__Deferribacterota;c__Deferribacteres;o__Deferribacterales;f__Deferribacteraceae;g__Mucispirillum;s__Mucispirillum_sp.
				V90	d__Eukaryota;p__Mollusca;c__Bivalvia;o__Mytiloida	V90	d__Eukaryota;p__Ciliophora;c__Intramacronucleata;o__Conthreep;f__Phyllopharyngea	V90	d__Bacteria;p__Firmicutes;c__Clostridia;o__Oscillospirales;f__Butyricicoccaceae;g__Butyricicoccus	V90	d__Bacteria;p__Patescibacteria;c__Saccharimonadia;o__Saccharimonadales;f__Saccharimonadaceae;g__Candidatus_Saccharimonas;s__uncultured_bacterium
				V91	d__Eukaryota;p__Apusomonadidae;c__Apusomonadidae;o__Apusomonadidae	V91	d__Bacteria;p__Firmicutes;c__Bacilli;o__Thermoactinomycetales;f__Thermoactinomycetaceae	V91	d__Bacteria;p__Firmicutes;c__Clostridia;o__Oscillospirales;f__Ruminococcaceae;g__UBA1819	V91	d__Bacteria;p__Firmicutes;c__Bacilli;o__Erysipelotrichales;f__Erysipelatoclostridiaceae;g__Erysipelatoclostridiaceae;s__uncultured_bacterium
				V92	d__Eukaryota;p__Ochrophyta;c__Chrysophyceae;o__Ochromonadales	V92	d__Bacteria;p__Firmicutes;c__Incertae_Sedis;o__DTU014;f__DTU014	V92	d__Bacteria;p__Bacteroidota;c__Bacteroidia;o__Bacteroidales;f__Marinifilaceae;g__Odoribacter	V92	d__Bacteria;p__Firmicutes;c__Clostridia;o__Lachnospirales;f__Lachnospiraceae;g__.Eubacterium._xylanophilum_group;s__uncultured_bacterium
				V93	d__Bacteria;p__Acidobacteriota;c__Acidobacteriae;o__Subgroup_2	V93	d__Bacteria;p__Firmicutes;c__Bacilli;o__Bacillales;f__Bacillaceae	V93	d__Bacteria;p__Firmicutes;c__Clostridia;o__Lachnospirales;f__Lachnospiraceae;g__uncultured	V93	d__Bacteria;p__Firmicutes;c__Clostridia;o__Peptostreptococcales.Tissierellales;f__Anaerovoracaceae;g__.Eubacterium._nodatum_group;s__Other
				V94	d__Bacteria;p__Chloroflexi;c__Anaerolineae;o__SBR1031	V94	d__Bacteria;p__Acidobacteriota;c__Vicinamibacteria;o__Vicinamibacterales;f__Vicinamibacteraceae	V94	d__Bacteria;p__Firmicutes;c__Bacilli;o__Mycoplasmatales;f__Mycoplasmataceae;g__Mycoplasma	V94	d__Bacteria;p__Firmicutes;c__Clostridia;o__Monoglobales;f__Monoglobaceae;g__Monoglobus;s__Other
				V95	d__Eukaryota;p__Basidiomycota;c__Malasseziomycetes;o__Malasseziales	V95	d__Bacteria;p__Actinobacteriota;c__Actinobacteria;o__Micrococcales;f__Micrococcaceae	V95	d__Bacteria;p__Bacteroidota;c__Bacteroidia;o__Bacteroidales;f__Prevotellaceae;g__Prevotellaceae_NK3B31_group	V95	d__Bacteria;p__Firmicutes;c__Clostridia;o__Peptococcales;f__Peptococcaceae;g__uncultured;s__Other
				V96	d__Eukaryota;p__MAST.3;c__MAST.3J;o__MAST.3J	V96	d__Bacteria;p__Firmicutes;c__Other;o__Other;f__Other	V96	d__Bacteria;p__Firmicutes;c__Clostridia;o__Lachnospirales;f__Lachnospiraceae;g__Roseburia	V96	d__Bacteria;p__Proteobacteria;c__Gammaproteobacteria;o__Acidiferrobacterales;f__Acidiferrobacteraceae;g__uncultured;s__uncultured_bacterium
				V97	d__Bacteria;p__Chloroflexi;c__KD4.96;o__KD4.96	V97	d__Eukaryota;p__Chlorophyta;c__Mamiellophyceae;o__Mamiellales;f__Mamiellales	V97	d__Bacteria;p__Firmicutes;c__Clostridia;o__Lachnospirales;f__Lachnospiraceae;g__Lachnospiraceae_FCS020_group	V97	d__Bacteria;p__Firmicutes;c__Clostridia;o__Lachnospirales;f__Lachnospiraceae;g__Blautia;s__Lachnospiraceae_bacterium
				V98	d__Bacteria;p__Proteobacteria;c__Alphaproteobacteria;o__Ferrovibrionales	V98	d__Bacteria;p__Firmicutes;c__Clostridia;o__uncultured;f__uncultured	V98	d__Bacteria;p__Firmicutes;c__Bacilli;o__Mycoplasmatales;f__Mycoplasmataceae;g__Ureaplasma	V98	d__Bacteria;p__Firmicutes;c__Clostridia;o__Oscillospirales;f__Ruminococcaceae;g__uncultured;s__Other
				V99	d__Bacteria;p__Proteobacteria;c__Alphaproteobacteria;o__uncultured	V99	d__Bacteria;__;__;__;__	V99	d__Bacteria;p__Proteobacteria;c__Gammaproteobacteria;o__Burkholderiales;f__Burkholderiaceae;g__Ralstonia	V99	d__Bacteria;p__Firmicutes;c__Clostridia;o__Oscillospirales;f__Ruminococcaceae;g__Anaerotruncus;s__Other
				V100	d__Bacteria;p__Proteobacteria;c__Alphaproteobacteria;o__Other	V100	d__Bacteria;p__Bacteroidota;c__Bacteroidia;o__Sphingobacteriales;f__Sphingobacteriaceae	V100	d__Bacteria;p__Firmicutes;c__Clostridia;o__Oscillospirales;f__.Eubacterium._coprostanoligenes_group;g__.Eubacterium._coprostanoligenes_group	V100	d__Bacteria;p__Cyanobacteria;c__Vampirivibrionia;o__Gastranaerophilales;f__Gastranaerophilales;g__Gastranaerophilales;s__uncultured_bacterium
				V101	d__Bacteria;p__Proteobacteria;c__Gammaproteobacteria;o__Legionellales	V101	d__Bacteria;p__Firmicutes;c__Clostridia;o__Clostridia;f__Hungateiclostridiaceae	V101	d__Bacteria;p__Firmicutes;c__Bacilli;o__Erysipelotrichales;f__Erysipelotrichaceae;g__Erysipelotrichaceae	V101	d__Bacteria;p__Firmicutes;c__Clostridia;o__Clostridia_vadinBB60_group;f__Clostridia_vadinBB60_group;g__Clostridia_vadinBB60_group;s__uncultured_bacterium
				V102	d__Bacteria;p__Proteobacteria;c__Alphaproteobacteria;o__Elsterales	V102	d__Bacteria;p__Proteobacteria;c__Gammaproteobacteria;o__Burkholderiales;f__TRA3.20	V102	d__Bacteria;p__Firmicutes;c__Clostridia;o__Oscillospirales;f__Other;g__Other	V102	d__Bacteria;p__Firmicutes;c__Clostridia;o__Lachnospirales;f__Lachnospiraceae;g__Lachnospiraceae_NK4A136_group;s__Clostridiales_bacterium
				V103	d__Bacteria;p__Planctomycetota;c__Planctomycetes;o__Isosphaerales	V103	d__Bacteria;p__Actinobacteriota;c__Actinobacteria;o__Micrococcales;f__Microbacteriaceae	V103	d__Bacteria;p__Proteobacteria;c__Gammaproteobacteria;o__Enterobacterales;f__Enterobacteriaceae;g__Enterobacter	V103	d__Bacteria;p__Firmicutes;c__Clostridia;o__Oscillospirales;f__Oscillospiraceae;g__Intestinimonas;s__Other
				V104	d__Bacteria;p__Firmicutes;c__Negativicutes;o__Acidaminococcales	V104	d__Bacteria;p__Proteobacteria;c__Alphaproteobacteria;o__Rhodobacterales;f__Rhodobacteraceae	V104	d__Bacteria;p__Firmicutes;c__Bacilli;o__Erysipelotrichales;f__Erysipelotrichaceae;g__uncultured	V104	d__Bacteria;p__Proteobacteria;c__Alphaproteobacteria;o__Rhizobiales;f__Rhizobiales_Incertae_Sedis;g__Phreatobacter;s__Other
				V105	d__Bacteria;p__Bacteroidota;c__Bacteroidia;o__Other	V105	d__Bacteria;p__Proteobacteria;c__Gammaproteobacteria;o__Vibrionales;f__Vibrionaceae	V105	d__Bacteria;p__Firmicutes;c__Clostridia;o__Oscillospirales;f__UCG.010;g__UCG.010	V105	d__Bacteria;p__Proteobacteria;c__Alphaproteobacteria;o__Caulobacterales;f__Caulobacteraceae;g__Brevundimonas;s__Other
						V106	d__Bacteria;p__Proteobacteria;c__Gammaproteobacteria;o__Burkholderiales;f__Hydrogenophilaceae	V106	d__Bacteria;p__Cyanobacteria;c__Cyanobacteriia;o__Chloroplast;f__Chloroplast;g__Chloroplast	V106	d__Bacteria;p__Firmicutes;c__Clostridia;o__Oscillospirales;f__Ruminococcaceae;g__Ruminococcus;s__Other
						V107	d__Bacteria;p__Proteobacteria;c__Gammaproteobacteria;o__Xanthomonadales;f__Rhodanobacteraceae	V107	d__Bacteria;p__Proteobacteria;c__Gammaproteobacteria;o__Burkholderiales;f__Comamonadaceae;g__Methylibium	V107	d__Bacteria;p__Firmicutes;c__Clostridia;o__Oscillospirales;f__Oscillospiraceae;g__Colidextribacter;s__uncultured_bacterium
						V108	d__Bacteria;p__Firmicutes;c__Bacilli;o__Lactobacillales;f__Other	V108	d__Bacteria;p__Firmicutes;c__Clostridia;o__Peptococcales;f__Peptococcaceae;g__Peptococcus	V108	d__Bacteria;p__Campilobacterota;c__Campylobacteria;o__Campylobacterales;f__Helicobacteraceae;g__Helicobacter;s__Other
						V109	d__Bacteria;p__Proteobacteria;c__Gammaproteobacteria;o__KF.JG30.C25;f__KF.JG30.C25	V109	d__Bacteria;p__Proteobacteria;c__Gammaproteobacteria;o__Burkholderiales;f__Comamonadaceae;g__Comamonas	V109	d__Bacteria;p__Actinobacteriota;c__Acidimicrobiia;o__Microtrichales;f__uncultured;g__uncultured;s__uncultured_Actinomycetales
						V110	d__Bacteria;p__Proteobacteria;c__Gammaproteobacteria;o__Enterobacterales;f__Other	V110	d__Bacteria;p__Firmicutes;c__Clostridia;o__Peptostreptococcales.Tissierellales;f__Peptostreptococcaceae;g__Romboutsia	V110	d__Bacteria;p__Firmicutes;c__Clostridia;o__Oscillospirales;f__Oscillospiraceae;g__uncultured;s__uncultured_bacterium
						V111	d__Bacteria;p__Proteobacteria;c__Alphaproteobacteria;o__Rhizobiales;f__Hyphomicrobiaceae	V111	d__Bacteria;p__Actinobacteriota;c__Coriobacteriia;o__Coriobacteriales;f__Eggerthellaceae;g__Enterorhabdus	V111	d__Bacteria;p__Firmicutes;c__Clostridia;o__Lachnospirales;f__Lachnospiraceae;g__GCA.900066575;s__uncultured_bacterium
						V112	d__Bacteria;p__Firmicutes;c__Negativicutes;o__Veillonellales.Selenomonadales;f__Selenomonadaceae	V112	d__Bacteria;p__Firmicutes;c__Clostridia;o__Oscillospirales;f__Butyricicoccaceae;g__UCG.009	V112	d__Bacteria;p__Bacteroidota;c__Bacteroidia;o__Bacteroidales;f__Muribaculaceae;g__Muribaculaceae;s__uncultured_Muribaculaceae
						V113	d__Bacteria;p__Actinobacteriota;c__Actinobacteria;o__Corynebacteriales;f__Nocardiaceae	V113	d__Bacteria;p__Firmicutes;c__Clostridia;o__Clostridiales;f__Clostridiaceae;g__Candidatus_Arthromitus	V113	d__Bacteria;p__Firmicutes;c__Clostridia;o__Oscillospirales;f__Ruminococcaceae;g__Paludicola;s__uncultured_bacterium
						V114	d__Bacteria;p__Planctomycetota;c__Planctomycetes;o__Pirellulales;f__Pirellulaceae	V114	d__Bacteria;p__Bacteroidota;c__Bacteroidia;o__Flavobacteriales;f__Weeksellaceae;g__Elizabethkingia	V114	d__Bacteria;p__Firmicutes;c__Clostridia;o__Oscillospirales;f__Oscillospiraceae;g__UCG.005;s__unidentified
						V115	d__Bacteria;p__Firmicutes;c__Clostridia;o__Oscillospirales;f__.Clostridium._methylpentosum_group	V115	d__Bacteria;p__Firmicutes;c__Clostridia;o__Oscillospirales;f__Ruminococcaceae;g__Pygmaiobacter	V115	d__Bacteria;p__Firmicutes;c__Clostridia;o__Clostridia_vadinBB60_group;f__Clostridia_vadinBB60_group;g__Clostridia_vadinBB60_group;s__unidentified
						V116	Unassigned;__;__;__;__	V116	d__Bacteria;p__Firmicutes;c__Clostridia;o__Lachnospirales;f__Lachnospiraceae;g__Marvinbryantia	V116	d__Bacteria;p__Firmicutes;c__Bacilli;o__Lactobacillales;f__Streptococcaceae;g__Streptococcus;s__Other
						V117	d__Bacteria;p__Actinobacteriota;c__Acidimicrobiia;o__uncultured;f__uncultured	V117	d__Bacteria;p__Firmicutes;c__Clostridia;o__Lachnospirales;f__Lachnospiraceae;g__Acetatifactor	V117	d__Bacteria;p__Firmicutes;c__Clostridia;o__Oscillospirales;f__Oscillospirales;g__Hydrogenoanaerobacterium;s__uncultured_bacterium
						V118	d__Bacteria;p__Proteobacteria;c__Alphaproteobacteria;o__Caulobacterales;f__Hyphomonadaceae	V118	d__Bacteria;p__Firmicutes;c__Bacilli;o__Lactobacillales;f__Carnobacteriaceae;g__Jeotgalibaca	V118	d__Bacteria;p__Firmicutes;c__Clostridia;o__Oscillospirales;f__Ruminococcaceae;g__uncultured;s__uncultured_bacterium
						V119	d__Bacteria;p__Actinobacteriota;c__Acidimicrobiia;o__Microtrichales;f__Ilumatobacteraceae	V119	d__Bacteria;p__Firmicutes;c__Clostridia;o__Lachnospirales;f__Lachnospiraceae;g__Lachnospiraceae_UCG.010	V119	d__Bacteria;p__Proteobacteria;c__Alphaproteobacteria;o__Rhodospirillales;f__uncultured;g__uncultured;s__gut_metagenome
						V120	d__Bacteria;p__Desulfobacterota;c__uncultured;o__uncultured;f__uncultured	V120	d__Bacteria;p__Proteobacteria;c__Alphaproteobacteria;o__Sphingomonadales;f__Sphingomonadaceae;g__Sphingosinicella	V120	d__Bacteria;p__Firmicutes;c__Clostridia;o__Peptococcales;f__Peptococcaceae;g__uncultured;s__unidentified
						V121	d__Bacteria;p__Proteobacteria;c__Alphaproteobacteria;o__Rhizobiales;f__Beijerinckiaceae	V121	d__Bacteria;p__Actinobacteriota;c__Coriobacteriia;o__Coriobacteriales;f__Eggerthellaceae;g__Parvibacter	V121	d__Bacteria;p__Firmicutes;c__Clostridia;o__Lachnospirales;f__Lachnospiraceae;g__Lachnospiraceae_UCG.006;s__Other
						V122	d__Bacteria;p__Actinobacteriota;c__Coriobacteriia;o__Coriobacteriales;f__uncultured	V122	d__Bacteria;p__Firmicutes;c__Clostridia;o__Peptostreptococcales.Tissierellales;f__Anaerovoracaceae;g__Anaerovorax	V122	d__Bacteria;p__Firmicutes;c__Clostridia;o__Oscillospirales;f__Ruminococcaceae;g__Incertae_Sedis;s__Other
						V123	d__Bacteria;p__Firmicutes;c__Desulfitobacteriia;o__Desulfitobacteriales;f__Desulfitobacteriaceae	V123	d__Bacteria;p__Firmicutes;c__Bacilli;o__RF39;f__RF39;g__RF39	V123	d__Bacteria;p__Bacteroidota;c__Bacteroidia;o__Flavobacteriales;f__Flavobacteriaceae;g__uncultured;s__gut_metagenome
						V124	d__Bacteria;p__Actinobacteriota;c__Actinobacteria;o__Micrococcales;f__Brevibacteriaceae	V124	d__Bacteria;p__Proteobacteria;c__Gammaproteobacteria;o__Pseudomonadales;f__Pseudomonadaceae;g__Pseudomonas	V124	d__Bacteria;p__Proteobacteria;c__Gammaproteobacteria;o__Pseudomonadales;f__Moraxellaceae;g__Psychrobacter;s__Other
						V125	d__Eukaryota;p__Cnidaria;c__Hydrozoa;o__Anthoathecata;f__Anthoathecata	V125	d__Bacteria;p__Firmicutes;c__Bacilli;o__Bacillales;f__Planococcaceae;g__Sporosarcina	V125	d__Bacteria;p__Firmicutes;c__Clostridia;o__Other;f__Other;g__Other;s__Other
						V126	d__Eukaryota;p__Centrohelida;c__Centrohelida;o__Centrohelida;f__Other	V126	d__Bacteria;p__Actinobacteriota;c__Coriobacteriia;o__Coriobacteriales;f__Eggerthellaceae;g__Other	V126	d__Bacteria;p__Firmicutes;c__Clostridia;o__Oscillospirales;f__Ruminococcaceae;g__Fournierella;s__uncultured_Firmicutes
						V127	d__Bacteria;p__Proteobacteria;c__Alphaproteobacteria;o__Acetobacterales;f__Acetobacteraceae	V127	d__Bacteria;p__Bacteroidota;c__Bacteroidia;o__Bacteroidales;f__Tannerellaceae;g__Tannerellaceae	V127	d__Bacteria;p__Desulfobacterota;c__Desulfovibrionia;o__Desulfovibrionales;f__Desulfovibrionaceae;g__Bilophila;s__uncultured_bacterium
						V128	d__Bacteria;p__Proteobacteria;c__Gammaproteobacteria;o__Burkholderiales;f__Oxalobacteraceae	V128	d__Eukaryota;p__Diatomea;c__Bacillariophyceae;o__Bacillariophyceae;f__Bacillariophyceae;g__Other	V128	d__Bacteria;p__Firmicutes;c__Bacilli;o__Lactobacillales;f__Carnobacteriaceae;g__Atopostipes;s__uncultured_bacterium
						V129	d__Eukaryota;p__Cnidaria;c__Hydrozoa;o__Leptothecata;f__Leptothecata	V129	d__Bacteria;p__Proteobacteria;c__Gammaproteobacteria;o__Burkholderiales;f__Burkholderiaceae;g__Limnobacter	V129	d__Bacteria;p__Firmicutes;c__Clostridia;o__Peptostreptococcales.Tissierellales;f__Anaerovoracaceae;g__Family_XIII_AD3011_group;s__Other
						V130	d__Bacteria;p__Acidobacteriota;c__Acidobacteriae;o__Subgroup_13;f__Subgroup_13	V130	d__Bacteria;p__Firmicutes;c__Bacilli;o__Staphylococcales;f__Staphylococcaceae;g__Jeotgalicoccus	V130	d__Bacteria;p__Firmicutes;c__Clostridia;o__Oscillospirales;f__Butyricicoccaceae;g__Butyricicoccus;s__uncultured_bacterium
						V131	d__Bacteria;p__Firmicutes;c__Bacilli;o__Bacillales;f__Other	V131	d__Bacteria;p__Proteobacteria;c__Gammaproteobacteria;o__Aeromonadales;f__Aeromonadaceae;g__Oceanisphaera	V131	d__Bacteria;p__Firmicutes;c__Clostridia;o__Oscillospirales;f__Ruminococcaceae;g__UBA1819;s__uncultured_bacterium
						V132	d__Eukaryota;p__Ochrophyta;c__Chrysophyceae;o__Chromulinales;f__Chromulinales	V132	d__Bacteria;p__Firmicutes;c__Negativicutes;o__Veillonellales.Selenomonadales;f__Veillonellaceae;g__Megasphaera	V132	d__Bacteria;p__Firmicutes;c__Bacilli;o__Staphylococcales;f__Staphylococcaceae;g__Staphylococcus;s__Staphylococcus_lentus
						V133	d__Eukaryota;p__Nematozoa;c__Chromadorea;o__Chromadorida;f__Chromadorida	V133	d__Bacteria;p__Bacteroidota;c__Bacteroidia;o__Bacteroidales;f__Other;g__Other	V133	d__Bacteria;p__Bacteroidota;c__Bacteroidia;o__Bacteroidales;f__Marinifilaceae;g__Odoribacter;s__Other
						V134	d__Bacteria;p__Actinobacteriota;c__Actinobacteria;o__Micrococcales;f__Intrasporangiaceae	V134	d__Bacteria;p__Firmicutes;c__Clostridia;o__Oscillospirales;f__Ruminococcaceae;g__Harryflintia	V134	d__Bacteria;p__Firmicutes;c__Clostridia;o__Oscillospirales;f__Ruminococcaceae;g__Ruminococcus;s__unidentified
						V135	d__Bacteria;p__Firmicutes;c__Bacilli;o__Lactobacillales;f__Leuconostocaceae	V135	d__Eukaryota;p__Arthropoda;c__Maxillopoda;o__Cyclopoida;f__Cyclopoida;g__Cyclopoida	V135	d__Bacteria;p__Firmicutes;c__Clostridia;o__Lachnospirales;f__Lachnospiraceae;g__uncultured;s__Other
						V136	d__Bacteria;p__Proteobacteria;c__Gammaproteobacteria;o__Burkholderiales;f__Other	V136	d__Bacteria;p__Proteobacteria;c__Gammaproteobacteria;o__Burkholderiales;f__Comamonadaceae;g__Delftia	V136	d__Bacteria;p__Firmicutes;c__Bacilli;o__Mycoplasmatales;f__Mycoplasmataceae;g__Mycoplasma;s__Other
						V137	d__Bacteria;p__Firmicutes;c__Clostridia;o__Thermincolales;f__Thermincolaceae	V137	d__Bacteria;p__Proteobacteria;c__Alphaproteobacteria;o__Reyranellales;f__Reyranellaceae;g__Reyranella	V137	d__Bacteria;p__Firmicutes;c__Clostridia;o__Clostridia_vadinBB60_group;f__Clostridia_vadinBB60_group;g__Clostridia_vadinBB60_group;s__Other
						V138	d__Eukaryota;p__Centrohelida;c__Centrohelida;o__Centrohelida;f__Acanthocystidae	V138	d__Bacteria;p__Bacteroidota;c__Bacteroidia;o__Flavobacteriales;f__Flavobacteriaceae;g__Flavobacterium	V138	d__Bacteria;p__Bacteroidota;c__Bacteroidia;o__Bacteroidales;f__Prevotellaceae;g__Prevotellaceae_NK3B31_group;s__uncultured_bacterium
						V139	d__Bacteria;p__Verrucomicrobiota;c__Chlamydiae;o__Chlamydiales;f__Parachlamydiaceae	V139	d__Bacteria;p__Firmicutes;c__Bacilli;o__Bacillales;f__Planococcaceae;g__Solibacillus	V139	d__Bacteria;p__Firmicutes;c__Clostridia;o__Lachnospirales;f__Lachnospiraceae;g__Roseburia;s__Other
						V140	d__Bacteria;p__Proteobacteria;c__Alphaproteobacteria;o__Azospirillales;f__uncultured	V140	d__Bacteria;p__Actinobacteriota;c__Coriobacteriia;o__Coriobacteriales;f__Eggerthellaceae;g__uncultured	V140	d__Bacteria;p__Firmicutes;c__Clostridia;o__Lachnospirales;f__Lachnospiraceae;g__Lachnospiraceae_FCS020_group;s__Other
						V141	d__Bacteria;p__Proteobacteria;c__Gammaproteobacteria;o__Gammaproteobacteria_Incertae_Sedis;f__Unknown_Family	V141	d__Bacteria;p__Dadabacteria;c__Dadabacteriia;o__Dadabacteriales;f__Dadabacteriales;g__Dadabacteriales	V141	d__Bacteria;p__Firmicutes;c__Bacilli;o__Mycoplasmatales;f__Mycoplasmataceae;g__Ureaplasma;s__uncultured_bacterium
						V142	d__Bacteria;p__Firmicutes;c__Bacilli;o__Exiguobacterales;f__Exiguobacteraceae	V142	d__Bacteria;p__Firmicutes;c__Bacilli;o__Lactobacillales;f__Aerococcaceae;g__Facklamia	V142	d__Bacteria;p__Proteobacteria;c__Gammaproteobacteria;o__Burkholderiales;f__Burkholderiaceae;g__Ralstonia;s__Other
						V143	d__Bacteria;p__Firmicutes;c__Bacilli;o__Paenibacillales;f__Paenibacillaceae	V143	d__Bacteria;p__Firmicutes;c__Clostridia;o__Lachnospirales;f__Lachnospiraceae;g__Lachnospiraceae_UCG.001	V143	d__Bacteria;p__Firmicutes;c__Clostridia;o__Oscillospirales;f__.Eubacterium._coprostanoligenes_group;g__.Eubacterium._coprostanoligenes_group;s__Other
						V144	d__Bacteria;p__Actinobacteriota;c__Actinobacteria;o__Micrococcales;f__Cellulomonadaceae	V144	d__Bacteria;p__Actinobacteriota;c__Coriobacteriia;o__Coriobacteriales;f__Atopobiaceae;g__Olsenella	V144	d__Bacteria;p__Firmicutes;c__Bacilli;o__Erysipelotrichales;f__Erysipelotrichaceae;g__Erysipelotrichaceae;s__uncultured_bacterium
						V145	d__Eukaryota;p__Mollusca;c__Bivalvia;o__Mytiloida;f__Mytiloida	V145	d__Bacteria;p__Proteobacteria;c__Gammaproteobacteria;o__Burkholderiales;f__Comamonadaceae;g__Other	V145	d__Bacteria;p__Firmicutes;c__Clostridia;o__Oscillospirales;f__Other;g__Other;s__Other
						V146	d__Eukaryota;p__Apusomonadidae;c__Apusomonadidae;o__Apusomonadidae;f__Apusomonadidae	V146	d__Bacteria;p__Acidobacteriota;c__Vicinamibacteria;o__Vicinamibacterales;f__uncultured;g__uncultured	V146	d__Bacteria;p__Proteobacteria;c__Gammaproteobacteria;o__Enterobacterales;f__Enterobacteriaceae;g__Enterobacter;s__Other
						V147	d__Eukaryota;p__Ochrophyta;c__Chrysophyceae;o__Ochromonadales;f__Ochromonadales	V147	d__Bacteria;p__Firmicutes;c__Clostridia;o__Christensenellales;f__Christensenellaceae;g__Christensenellaceae_R.7_group	V147	d__Bacteria;p__Firmicutes;c__Clostridia;o__Lachnospirales;f__Lachnospiraceae;g__Blautia;s__unidentified
						V148	d__Bacteria;p__Acidobacteriota;c__Acidobacteriae;o__Subgroup_2;f__Subgroup_2	V148	d__Bacteria;p__Firmicutes;c__Clostridia;o__Clostridiales;f__Clostridiaceae;g__Clostridium_sensu_stricto_8	V148	d__Bacteria;p__Firmicutes;c__Clostridia;o__Lachnospirales;f__Lachnospiraceae;g__uncultured;s__uncultured_bacterium
						V149	d__Bacteria;p__Actinobacteriota;c__Coriobacteriia;o__Coriobacteriales;f__Coriobacteriales_Incertae_Sedis	V149	d__Bacteria;p__Actinobacteriota;c__Actinobacteria;o__Propionibacteriales;f__Nocardioidaceae;g__Aeromicrobium	V149	d__Bacteria;p__Firmicutes;c__Clostridia;o__Lachnospirales;f__Lachnospiraceae;g__Tuzzerella;s__Other
						V150	d__Bacteria;p__Chloroflexi;c__Anaerolineae;o__SBR1031;f__A4b	V150	d__Bacteria;p__Firmicutes;c__Clostridia;o__Peptostreptococcales.Tissierellales;f__Peptostreptococcaceae;g__Paraclostridium	V150	d__Bacteria;p__Firmicutes;c__Bacilli;o__Erysipelotrichales;f__Erysipelotrichaceae;g__uncultured;s__unidentified
						V151	d__Eukaryota;p__Basidiomycota;c__Malasseziomycetes;o__Malasseziales;f__Malasseziaceae	V151	d__Bacteria;p__Proteobacteria;c__Gammaproteobacteria;o__Burkholderiales;f__Alcaligenaceae;g__Other	V151	d__Bacteria;p__Firmicutes;c__Clostridia;o__Oscillospirales;f__UCG.010;g__UCG.010;s__Other
						V152	d__Eukaryota;p__MAST.3;c__MAST.3J;o__MAST.3J;f__MAST.3J	V152	d__Bacteria;p__Proteobacteria;c__Gammaproteobacteria;o__Burkholderiales;f__Comamonadaceae;g__Rhizobacter	V152	d__Bacteria;p__Cyanobacteria;c__Cyanobacteriia;o__Chloroplast;f__Chloroplast;g__Chloroplast;s__Other
						V153	d__Bacteria;p__Chloroflexi;c__KD4.96;o__KD4.96;f__KD4.96	V153	d__Eukaryota;p__Phragmoplastophyta;c__Embryophyta;o__Magnoliophyta;f__Magnoliophyta;g__Magnoliophyta	V153	d__Bacteria;p__Firmicutes;c__Clostridia;o__Clostridia_UCG.014;f__Clostridia_UCG.014;g__Clostridia_UCG.014;s__uncultured_bacterium
						V154	d__Bacteria;p__Acidobacteriota;c__Vicinamibacteria;o__Vicinamibacterales;f__Other	V154	d__Bacteria;p__Firmicutes;c__Clostridia;o__Oscillospirales;f__Ruminococcaceae;g__Subdoligranulum	V154	d__Bacteria;p__Proteobacteria;c__Gammaproteobacteria;o__Burkholderiales;f__Comamonadaceae;g__Methylibium;s__Other
						V155	d__Bacteria;p__Proteobacteria;c__Alphaproteobacteria;o__Ferrovibrionales;f__Ferrovibrionales	V155	d__Bacteria;p__Firmicutes;c__Clostridia;o__Oscillospirales;f__Oscillospiraceae;g__NK4A214_group	V155	d__Bacteria;p__Proteobacteria;c__Gammaproteobacteria;o__Burkholderiales;f__Comamonadaceae;g__Methylibium;s__beta_proteobacterium
						V156	d__Bacteria;p__Proteobacteria;c__Alphaproteobacteria;o__uncultured;f__uncultured	V156	d__Bacteria;p__Firmicutes;c__Clostridia;o__Lachnospirales;f__Defluviitaleaceae;g__Defluviitaleaceae_UCG.011	V156	d__Bacteria;p__Firmicutes;c__Clostridia;o__Peptococcales;f__Peptococcaceae;g__Peptococcus;s__uncultured_organism
						V157	d__Bacteria;p__Myxococcota;c__Polyangia;o__Polyangiales;f__BIrii41	V157	d__Bacteria;p__Proteobacteria;c__Gammaproteobacteria;o__Burkholderiales;f__Comamonadaceae;g__Ramlibacter	V157	d__Bacteria;p__Firmicutes;c__Bacilli;o__Lactobacillales;f__Streptococcaceae;g__Streptococcus;s__Streptococcus_merionis
						V158	d__Bacteria;p__Firmicutes;c__Bacilli;o__Erysipelotrichales;f__Other	V158	d__Bacteria;p__Acidobacteriota;c__Holophagae;o__Subgroup_7;f__Subgroup_7;g__Subgroup_7	V158	d__Bacteria;p__Proteobacteria;c__Gammaproteobacteria;o__Burkholderiales;f__Comamonadaceae;g__Comamonas;s__Other
						V159	d__Bacteria;p__Proteobacteria;c__Alphaproteobacteria;o__Other;f__Other	V159	d__Bacteria;p__Firmicutes;c__Clostridia;o__Peptostreptococcales.Tissierellales;f__Anaerovoracaceae;g__Family_XIII_UCG.001	V159	d__Bacteria;p__Firmicutes;c__Clostridia;o__Oscillospirales;f__UCG.010;g__UCG.010;s__uncultured_organism
						V160	d__Bacteria;p__Proteobacteria;c__Gammaproteobacteria;o__Legionellales;f__Legionellaceae	V160	d__Bacteria;p__Proteobacteria;c__Gammaproteobacteria;o__Burkholderiales;f__Comamonadaceae;g__Caenimonas	V160	d__Bacteria;p__Firmicutes;c__Clostridia;o__Peptostreptococcales.Tissierellales;f__Peptostreptococcaceae;g__Romboutsia;s__Other
						V161	d__Bacteria;p__Proteobacteria;c__Alphaproteobacteria;o__Elsterales;f__uncultured	V161	d__Bacteria;p__Firmicutes;c__Bacilli;o__Bacillales;f__Planococcaceae;g__Lysinibacillus	V161	d__Bacteria;p__Actinobacteriota;c__Coriobacteriia;o__Coriobacteriales;f__Eggerthellaceae;g__Enterorhabdus;s__Adlercreutzia_mucosicola
						V162	d__Bacteria;p__Actinobacteriota;c__Actinobacteria;o__Micrococcales;f__Dermabacteraceae	V162	d__Bacteria;p__Firmicutes;c__Clostridia;o__Clostridia;f__Gracilibacteraceae;g__Lutispora	V162	d__Bacteria;p__Firmicutes;c__Clostridia;o__Oscillospirales;f__Butyricicoccaceae;g__UCG.009;s__.Clostridium._leptum
						V163	d__Bacteria;p__Firmicutes;c__Clostridia;o__Peptostreptococcales.Tissierellales;f__Peptostreptococcales.Tissierellales	V163	d__Bacteria;p__Bacteroidota;c__Bacteroidia;o__Bacteroidales;f__Prevotellaceae;g__Alloprevotella	V163	d__Bacteria;p__Firmicutes;c__Clostridia;o__Clostridiales;f__Clostridiaceae;g__Candidatus_Arthromitus;s__Other
						V164	d__Bacteria;p__Planctomycetota;c__Planctomycetes;o__Isosphaerales;f__Isosphaeraceae	V164	d__Bacteria;p__Firmicutes;c__Bacilli;o__Lactobacillales;f__Streptococcaceae;g__Lactococcus	V164	d__Bacteria;p__Bacteroidota;c__Bacteroidia;o__Bacteroidales;f__Muribaculaceae;g__Muribaculaceae;s__uncultured_Barnesiella
						V165	d__Bacteria;p__Firmicutes;c__Negativicutes;o__Acidaminococcales;f__Acidaminococcaceae	V165	d__Bacteria;p__Proteobacteria;c__Alphaproteobacteria;o__Rhizobiales;f__Rhizobiaceae;g__Ochrobactrum	V165	d__Bacteria;p__Firmicutes;c__Clostridia;o__Lachnospirales;f__Lachnospiraceae;g__ASF356;s__uncultured_Clostridiales
						V166	d__Bacteria;p__Bacteroidota;c__Bacteroidia;o__Other;f__Other	V166	d__Bacteria;p__Proteobacteria;c__Gammaproteobacteria;o__Burkholderiales;f__Alcaligenaceae;g__Paenalcaligenes	V166	d__Bacteria;p__Firmicutes;c__Clostridia;o__Oscillospirales;f__Oscillospiraceae;g__UCG.005;s__uncultured_Clostridiales
						V167	d__Bacteria;p__Proteobacteria;c__Alphaproteobacteria;o__Rhizobiales;f__Other	V167	d__Bacteria;p__Acidobacteriota;c__Blastocatellia;o__Blastocatellales;f__Blastocatellaceae;g__Other	V167	d__Bacteria;p__Bacteroidota;c__Bacteroidia;o__Bacteroidales;f__Bacteroidaceae;g__Bacteroides;s__uncultured_bacterium
								V168	d__Bacteria;p__Actinobacteriota;c__Thermoleophilia;o__Solirubrobacterales;f__Solirubrobacteraceae;g__Patulibacter	V168	d__Bacteria;p__Bacteroidota;c__Bacteroidia;o__Bacteroidales;f__Marinifilaceae;g__Odoribacter;s__uncultured_bacterium
								V169	d__Bacteria;p__Myxococcota;c__Polyangia;o__Polyangiales;f__Polyangiaceae;g__Other	V169	d__Bacteria;p__Firmicutes;c__Clostridia;o__Oscillospirales;f__UCG.010;g__UCG.010;s__unidentified
								V170	d__Bacteria;p__Firmicutes;c__Clostridia;o__Oscillospirales;f__Ruminococcaceae;g__Faecalibacterium	V170	d__Bacteria;p__Bacteroidota;c__Bacteroidia;o__Flavobacteriales;f__Weeksellaceae;g__Elizabethkingia;s__Other
								V171	d__Bacteria;p__Proteobacteria;c__Alphaproteobacteria;o__Rhizobiales;f__Devosiaceae;g__Devosia	V171	d__Bacteria;p__Firmicutes;c__Clostridia;o__Peptococcales;f__Peptococcaceae;g__Peptococcus;s__Other
								V172	d__Bacteria;p__Bacteroidota;c__Bacteroidia;o__Chitinophagales;f__Chitinophagaceae;g__Flavisolibacter	V172	d__Bacteria;p__Firmicutes;c__Clostridia;o__Oscillospirales;f__Ruminococcaceae;g__Pygmaiobacter;s__uncultured_bacterium
								V173	d__Bacteria;p__Proteobacteria;c__Gammaproteobacteria;o__Xanthomonadales;f__Xanthomonadaceae;g__Stenotrophomonas	V173	d__Bacteria;p__Firmicutes;c__Clostridia;o__Lachnospirales;f__Lachnospiraceae;g__Marvinbryantia;s__Clostridiales_bacterium
								V174	d__Bacteria;p__Firmicutes;c__Clostridia;o__Christensenellales;f__Christensenellaceae;g__uncultured	V174	d__Bacteria;p__Firmicutes;c__Clostridia;o__Lachnospirales;f__Lachnospiraceae;g__Acetatifactor;s__Acetatifactor_muris
								V175	d__Bacteria;p__Proteobacteria;c__Gammaproteobacteria;o__Enterobacterales;f__Enterobacteriaceae;g__Citrobacter	V175	d__Bacteria;p__Firmicutes;c__Bacilli;o__Lactobacillales;f__Carnobacteriaceae;g__Jeotgalibaca;s__Trichococcus_sp.
								V176	d__Bacteria;p__Proteobacteria;c__Gammaproteobacteria;o__Other;f__Other;g__Other	V176	d__Bacteria;p__Firmicutes;c__Clostridia;o__Lachnospirales;f__Lachnospiraceae;g__Lachnospiraceae_UCG.010;s__uncultured_bacterium
								V177	d__Bacteria;p__Firmicutes;c__Clostridia;o__Oscillospirales;f__Ruminococcaceae;g__Anaerofilum	V177	d__Bacteria;p__Actinobacteriota;c__Coriobacteriia;o__Coriobacteriales;f__Eggerthellaceae;g__Enterorhabdus;s__mouse_gut
								V178	d__Bacteria;p__Myxococcota;c__Polyangia;o__Haliangiales;f__Haliangiaceae;g__Haliangium	V178	d__Bacteria;p__Bacteroidota;c__Bacteroidia;o__Bacteroidales;f__Rikenellaceae;g__Alistipes;s__Alistipes_inops
								V179	d__Eukaryota;p__Diatomea;c__Coscinodiscophytina;o__Fragilariales;f__Fragilariales;g__Other	V179	d__Bacteria;p__Actinobacteriota;c__Acidimicrobiia;o__Microtrichales;f__uncultured;g__uncultured;s__Other
								V180	d__Bacteria;p__Proteobacteria;c__Gammaproteobacteria;o__Burkholderiales;f__Comamonadaceae;g__Variovorax	V180	d__Bacteria;p__Proteobacteria;c__Alphaproteobacteria;o__Sphingomonadales;f__Sphingomonadaceae;g__Sphingosinicella;s__Other
								V181	d__Bacteria;p__Proteobacteria;c__Gammaproteobacteria;o__Burkholderiales;f__Rhodocyclaceae;g__Sulfuritalea	V181	d__Bacteria;p__Firmicutes;c__Clostridia;o__Lachnospirales;f__Lachnospiraceae;g__Roseburia;s__uncultured_bacterium
								V182	d__Eukaryota;p__Ciliophora;c__Intramacronucleata;o__Conthreep;f__Phyllopharyngea;g__Suctoria	V182	d__Bacteria;p__Actinobacteriota;c__Coriobacteriia;o__Coriobacteriales;f__Eggerthellaceae;g__Parvibacter;s__Adlercreutzia_caecicola
								V183	d__Bacteria;p__Proteobacteria;c__Alphaproteobacteria;o__Caulobacterales;f__Caulobacteraceae;g__Phenylobacterium	V183	d__Bacteria;p__Actinobacteriota;c__Coriobacteriia;o__Coriobacteriales;f__Eggerthellaceae;g__Enterorhabdus;s__Other
								V184	d__Bacteria;p__Firmicutes;c__Bacilli;o__Thermoactinomycetales;f__Thermoactinomycetaceae;g__Kroppenstedtia	V184	d__Bacteria;p__Bacteroidota;c__Bacteroidia;o__Bacteroidales;f__Muribaculaceae;g__Muribaculaceae;s__uncultured_organism
								V185	d__Bacteria;p__Firmicutes;c__Incertae_Sedis;o__DTU014;f__DTU014;g__DTU014	V185	d__Bacteria;p__Firmicutes;c__Clostridia;o__Peptostreptococcales.Tissierellales;f__Anaerovoracaceae;g__Anaerovorax;s__Other
								V186	d__Bacteria;p__Proteobacteria;c__Gammaproteobacteria;o__Pseudomonadales;f__Moraxellaceae;g__uncultured	V186	d__Bacteria;p__Firmicutes;c__Bacilli;o__RF39;f__RF39;g__RF39;s__uncultured_bacterium
								V187	d__Bacteria;p__Proteobacteria;c__Alphaproteobacteria;o__Caulobacterales;f__Caulobacteraceae;g__Caulobacter	V187	d__Bacteria;p__Firmicutes;c__Clostridia;o__Oscillospirales;f__Butyricicoccaceae;g__UCG.009;s__Other
								V188	d__Bacteria;p__Firmicutes;c__Bacilli;o__Bacillales;f__Bacillaceae;g__Geobacillus	V188	d__Bacteria;p__Firmicutes;c__Clostridia;o__Oscillospirales;f__Oscillospiraceae;g__uncultured;s__Clostridium_sp.
								V189	d__Bacteria;p__Acidobacteriota;c__Vicinamibacteria;o__Vicinamibacterales;f__Vicinamibacteraceae;g__Vicinamibacteraceae	V189	d__Bacteria;p__Firmicutes;c__Clostridia;o__Oscillospirales;f__Ruminococcaceae;g__Incertae_Sedis;s__Acutalibacter_muris
								V190	d__Bacteria;p__Actinobacteriota;c__Actinobacteria;o__Micrococcales;f__Micrococcaceae;g__Glutamicibacter	V190	d__Bacteria;p__Proteobacteria;c__Gammaproteobacteria;o__Pseudomonadales;f__Pseudomonadaceae;g__Pseudomonas;s__Other
								V191	d__Bacteria;p__Firmicutes;c__Other;o__Other;f__Other;g__Other	V191	d__Bacteria;p__Firmicutes;c__Bacilli;o__Lactobacillales;f__Carnobacteriaceae;g__Atopostipes;s__Other
								V192	d__Eukaryota;p__Chlorophyta;c__Mamiellophyceae;o__Mamiellales;f__Mamiellales;g__Micromonas	V192	d__Bacteria;p__Firmicutes;c__Bacilli;o__Bacillales;f__Planococcaceae;g__Sporosarcina;s__uncultured_bacterium
								V193	d__Bacteria;p__Proteobacteria;c__Alphaproteobacteria;o__Rhizobiales;f__Rhizobiaceae;g__Allorhizobium.Neorhizobium.Pararhizobium.Rhizobium	V193	d__Bacteria;p__Firmicutes;c__Clostridia;o__Lachnospirales;f__Lachnospiraceae;g__Acetatifactor;s__Other
								V194	d__Bacteria;p__Firmicutes;c__Clostridia;o__uncultured;f__uncultured;g__uncultured	V194	d__Bacteria;p__Firmicutes;c__Bacilli;o__Lactobacillales;f__Lactobacillaceae;g__Lactobacillus;s__gut_metagenome
								V195	d__Bacteria;p__Firmicutes;c__Bacilli;o__Bacillales;f__Bacillaceae;g__Bacillus	V195	d__Bacteria;p__Actinobacteriota;c__Coriobacteriia;o__Coriobacteriales;f__Eggerthellaceae;g__Other;s__Other
								V196	d__Bacteria;p__Other;c__Other;o__Other;f__Other;g__Other	V196	d__Bacteria;p__Actinobacteriota;c__Actinobacteria;o__Corynebacteriales;f__Corynebacteriaceae;g__Corynebacterium;s__Corynebacterium_stationis
								V197	d__Bacteria;p__Firmicutes;c__Clostridia;o__Lachnospirales;f__Lachnospiraceae;g__Hungatella	V197	d__Bacteria;p__Bacteroidota;c__Bacteroidia;o__Bacteroidales;f__Tannerellaceae;g__Tannerellaceae;s__uncultured_bacterium
								V198	d__Bacteria;p__Bacteroidota;c__Bacteroidia;o__Sphingobacteriales;f__Sphingobacteriaceae;g__Sphingobacterium	V198	d__Bacteria;p__Proteobacteria;c__Gammaproteobacteria;o__Burkholderiales;f__Comamonadaceae;g__Comamonas;s__Comamonas_sediminis
								V199	d__Bacteria;p__Firmicutes;c__Clostridia;o__Clostridia;f__Hungateiclostridiaceae;g__Ruminiclostridium	V199	d__Bacteria;p__Actinobacteriota;c__Actinobacteria;o__Corynebacteriales;f__Corynebacteriaceae;g__Corynebacterium;s__Corynebacterium_mastitidis
								V200	d__Bacteria;p__Proteobacteria;c__Gammaproteobacteria;o__Burkholderiales;f__TRA3.20;g__TRA3.20	V200	d__Bacteria;p__Proteobacteria;c__Gammaproteobacteria;o__Pseudomonadales;f__Moraxellaceae;g__Acinetobacter;s__Acinetobacter_radioresistens
								V201	d__Bacteria;p__Firmicutes;c__Clostridia;o__Oscillospirales;f__Ruminococcaceae;g__Candidatus_Soleaferrea	V201	d__Bacteria;p__Firmicutes;c__Clostridia;o__Oscillospirales;f__Butyricicoccaceae;g__UCG.009;s__uncultured_bacterium
								V202	d__Bacteria;p__Proteobacteria;c__Alphaproteobacteria;o__Sphingomonadales;f__Sphingomonadaceae;g__Sphingomonas	V202	d__Eukaryota;p__Diatomea;c__Bacillariophyceae;o__Bacillariophyceae;f__Bacillariophyceae;g__Other;s__Other
								V203	d__Bacteria;p__Firmicutes;c__Bacilli;o__Thermoactinomycetales;f__Thermoactinomycetaceae;g__Thermoactinomyces	V203	d__Bacteria;p__Proteobacteria;c__Gammaproteobacteria;o__Burkholderiales;f__Burkholderiaceae;g__Limnobacter;s__Other
								V204	d__Bacteria;p__Actinobacteriota;c__Actinobacteria;o__Micrococcales;f__Microbacteriaceae;g__Other	V204	d__Bacteria;p__Firmicutes;c__Bacilli;o__Staphylococcales;f__Staphylococcaceae;g__Jeotgalicoccus;s__Other
								V205	d__Bacteria;p__Proteobacteria;c__Alphaproteobacteria;o__Rhizobiales;f__Xanthobacteraceae;g__Bradyrhizobium	V205	d__Bacteria;p__Proteobacteria;c__Gammaproteobacteria;o__Aeromonadales;f__Aeromonadaceae;g__Oceanisphaera;s__uncultured_proteobacterium
								V206	d__Bacteria;p__Proteobacteria;c__Alphaproteobacteria;o__Rhodobacterales;f__Rhodobacteraceae;g__Other	V206	d__Bacteria;p__Firmicutes;c__Negativicutes;o__Veillonellales.Selenomonadales;f__Veillonellaceae;g__Megasphaera;s__Other
								V207	d__Bacteria;p__Firmicutes;c__Clostridia;o__Lachnospirales;f__Lachnospiraceae;g__Sellimonas	V207	d__Bacteria;p__Bacteroidota;c__Bacteroidia;o__Bacteroidales;f__Other;g__Other;s__Other
								V208	d__Bacteria;p__Actinobacteriota;c__Coriobacteriia;o__Coriobacteriales;f__Eggerthellaceae;g__Gordonibacter	V208	d__Bacteria;p__Firmicutes;c__Clostridia;o__Oscillospirales;f__Ruminococcaceae;g__Harryflintia;s__uncultured_bacterium
								V209	d__Bacteria;p__Proteobacteria;c__Gammaproteobacteria;o__Vibrionales;f__Vibrionaceae;g__Photobacterium	V209	d__Eukaryota;p__Arthropoda;c__Maxillopoda;o__Cyclopoida;f__Cyclopoida;g__Cyclopoida;s__Cyclopina_sp.
								V210	d__Bacteria;p__Proteobacteria;c__Gammaproteobacteria;o__Burkholderiales;f__Hydrogenophilaceae;g__Thiobacillus	V210	d__Bacteria;p__Proteobacteria;c__Gammaproteobacteria;o__Burkholderiales;f__Comamonadaceae;g__Delftia;s__Other
								V211	d__Bacteria;p__Proteobacteria;c__Gammaproteobacteria;o__Xanthomonadales;f__Rhodanobacteraceae;g__Chujaibacter	V211	d__Bacteria;p__Proteobacteria;c__Alphaproteobacteria;o__Reyranellales;f__Reyranellaceae;g__Reyranella;s__Other
								V212	d__Bacteria;p__Proteobacteria;c__Alphaproteobacteria;o__Rhizobiales;f__Rhizobiaceae;g__Other	V212	d__Bacteria;p__Firmicutes;c__Clostridia;o__Oscillospirales;f__Oscillospiraceae;g__UCG.005;s__uncultured_bacterium
								V213	d__Bacteria;p__Proteobacteria;c__Gammaproteobacteria;o__Burkholderiales;f__Alcaligenaceae;g__Verticiella	V213	d__Bacteria;p__Firmicutes;c__Clostridia;o__Oscillospirales;f__Ruminococcaceae;g__Negativibacillus;s__uncultured_bacterium
								V214	d__Bacteria;p__Bacteroidota;c__Bacteroidia;o__Bacteroidales;f__Rikenellaceae;g__Other	V214	d__Bacteria;p__Bacteroidota;c__Bacteroidia;o__Flavobacteriales;f__Flavobacteriaceae;g__Flavobacterium;s__Flavobacterium_ceti
								V215	d__Bacteria;p__Proteobacteria;c__Gammaproteobacteria;o__Burkholderiales;f__Comamonadaceae;g__Pelomonas	V215	d__Bacteria;p__Firmicutes;c__Bacilli;o__Bacillales;f__Planococcaceae;g__Solibacillus;s__Other
								V216	d__Bacteria;p__Actinobacteriota;c__Actinobacteria;o__Micrococcales;f__Micrococcaceae;g__Other	V216	d__Bacteria;p__Actinobacteriota;c__Coriobacteriia;o__Coriobacteriales;f__Eggerthellaceae;g__uncultured;s__uncultured_Coriobacteriales
								V217	d__Bacteria;p__Firmicutes;c__Bacilli;o__Lactobacillales;f__Other;g__Other	V217	d__Bacteria;p__Dadabacteria;c__Dadabacteriia;o__Dadabacteriales;f__Dadabacteriales;g__Dadabacteriales;s__uncultured_candidate
								V218	d__Bacteria;p__Actinobacteriota;c__Actinobacteria;o__Propionibacteriales;f__Nocardioidaceae;g__Nocardioides	V218	d__Bacteria;p__Actinobacteriota;c__Actinobacteria;o__Bifidobacteriales;f__Bifidobacteriaceae;g__Bifidobacterium;s__Bifidobacterium_pullorum
								V219	d__Bacteria;p__Proteobacteria;c__Gammaproteobacteria;o__Burkholderiales;f__Burkholderiaceae;g__Other	V219	d__Bacteria;p__Firmicutes;c__Bacilli;o__Lactobacillales;f__Aerococcaceae;g__Facklamia;s__Other
								V220	d__Bacteria;p__Proteobacteria;c__Gammaproteobacteria;o__KF.JG30.C25;f__KF.JG30.C25;g__KF.JG30.C25	V220	d__Bacteria;p__Firmicutes;c__Clostridia;o__Oscillospirales;f__Ruminococcaceae;g__Incertae_Sedis;s__uncultured_Clostridiales
								V221	d__Bacteria;p__Proteobacteria;c__Alphaproteobacteria;o__Rhizobiales;f__Devosiaceae;g__Other	V221	d__Bacteria;p__Firmicutes;c__Clostridia;o__Lachnospirales;f__Lachnospiraceae;g__Lachnospiraceae_UCG.001;s__uncultured_bacterium
								V222	d__Bacteria;p__Firmicutes;c__Clostridia;o__Peptostreptococcales.Tissierellales;f__Peptostreptococcaceae;g__Other	V222	d__Bacteria;p__Actinobacteriota;c__Coriobacteriia;o__Coriobacteriales;f__Eggerthellaceae;g__Enterorhabdus;s__uncultured_bacterium
								V223	d__Bacteria;p__Firmicutes;c__Clostridia;o__Lachnospirales;f__Lachnospiraceae;g__.Eubacterium._oxidoreducens_group	V223	d__Bacteria;p__Actinobacteriota;c__Coriobacteriia;o__Coriobacteriales;f__Atopobiaceae;g__Olsenella;s__Other
								V224	d__Bacteria;p__Proteobacteria;c__Gammaproteobacteria;o__Enterobacterales;f__Other;g__Other	V224	d__Bacteria;p__Proteobacteria;c__Gammaproteobacteria;o__Burkholderiales;f__Comamonadaceae;g__Other;s__Other
								V225	d__Bacteria;p__Proteobacteria;c__Alphaproteobacteria;o__Rhizobiales;f__Hyphomicrobiaceae;g__Hyphomicrobium	V225	d__Bacteria;p__Acidobacteriota;c__Vicinamibacteria;o__Vicinamibacterales;f__uncultured;g__uncultured;s__uncultured_bacterium
								V226	d__Bacteria;p__Proteobacteria;c__Alphaproteobacteria;o__Sphingomonadales;f__Sphingomonadaceae;g__Other	V226	d__Bacteria;p__Firmicutes;c__Clostridia;o__Monoglobales;f__Monoglobaceae;g__Monoglobus;s__uncultured_bacterium
								V227	d__Bacteria;p__Firmicutes;c__Negativicutes;o__Veillonellales.Selenomonadales;f__Selenomonadaceae;g__Megamonas	V227	d__Bacteria;p__Bacteroidota;c__Bacteroidia;o__Bacteroidales;f__Tannerellaceae;g__Parabacteroides;s__uncultured_bacterium
								V228	d__Bacteria;p__Actinobacteriota;c__Actinobacteria;o__Corynebacteriales;f__Nocardiaceae;g__Rhodococcus	V228	d__Bacteria;p__Firmicutes;c__Clostridia;o__Christensenellales;f__Christensenellaceae;g__Christensenellaceae_R.7_group;s__Other
								V229	d__Bacteria;p__Firmicutes;c__Clostridia;o__Lachnospirales;f__Lachnospiraceae;g__.Eubacterium._eligens_group	V229	d__Bacteria;p__Firmicutes;c__Clostridia;o__Clostridiales;f__Clostridiaceae;g__Clostridium_sensu_stricto_8;s__Other
								V230	d__Bacteria;p__Planctomycetota;c__Planctomycetes;o__Pirellulales;f__Pirellulaceae;g__uncultured	V230	d__Bacteria;p__Actinobacteriota;c__Actinobacteria;o__Propionibacteriales;f__Nocardioidaceae;g__Aeromicrobium;s__Other
								V231	d__Bacteria;p__Bacteroidota;c__Bacteroidia;o__Bacteroidales;f__Prevotellaceae;g__Prevotellaceae_UCG.001	V231	d__Bacteria;p__Firmicutes;c__Clostridia;o__Clostridiales;f__Clostridiaceae;g__Candidatus_Arthromitus;s__uncultured_bacterium
								V232	d__Bacteria;p__Firmicutes;c__Clostridia;o__Oscillospirales;f__.Clostridium._methylpentosum_group;g__.Clostridium._methylpentosum_group	V232	d__Bacteria;p__Firmicutes;c__Clostridia;o__Oscillospirales;f__Ruminococcaceae;g__UBA1819;s__Other
								V233	Unassigned;__;__;__;__;__	V233	d__Bacteria;p__Firmicutes;c__Clostridia;o__Peptostreptococcales.Tissierellales;f__Peptostreptococcaceae;g__Paraclostridium;s__Other
								V234	d__Bacteria;p__Actinobacteriota;c__Acidimicrobiia;o__uncultured;f__uncultured;g__uncultured	V234	d__Bacteria;p__Proteobacteria;c__Gammaproteobacteria;o__Burkholderiales;f__Alcaligenaceae;g__Other;s__Other
								V235	d__Bacteria;p__Firmicutes;c__Clostridia;o__Lachnospirales;f__Lachnospiraceae;g__Lachnospira	V235	d__Bacteria;p__Proteobacteria;c__Gammaproteobacteria;o__Burkholderiales;f__Comamonadaceae;g__Rhizobacter;s__Other
								V236	d__Bacteria;p__Firmicutes;c__Bacilli;o__Erysipelotrichales;f__Erysipelotrichaceae;g__Other	V236	d__Eukaryota;p__Phragmoplastophyta;c__Embryophyta;o__Magnoliophyta;f__Magnoliophyta;g__Magnoliophyta;s__Other
								V237	d__Bacteria;p__Firmicutes;c__Clostridia;o__Lachnospirales;f__Lachnospiraceae;g__.Eubacterium._hallii_group	V237	d__Bacteria;p__Cyanobacteria;c__Vampirivibrionia;o__Gastranaerophilales;f__Gastranaerophilales;g__Gastranaerophilales;s__Candidatus_Gastranaerophilales
								V238	d__Bacteria;p__Proteobacteria;c__Alphaproteobacteria;o__Caulobacterales;f__Hyphomonadaceae;g__SWB02	V238	d__Bacteria;p__Firmicutes;c__Clostridia;o__Oscillospirales;f__Ruminococcaceae;g__Subdoligranulum;s__bacterium_ic1395
								V239	d__Bacteria;p__Actinobacteriota;c__Acidimicrobiia;o__Microtrichales;f__Ilumatobacteraceae;g__Ilumatobacter	V239	d__Bacteria;p__Firmicutes;c__Clostridia;o__Oscillospirales;f__Oscillospiraceae;g__NK4A214_group;s__Other
								V240	d__Bacteria;p__Desulfobacterota;c__uncultured;o__uncultured;f__uncultured;g__uncultured	V240	d__Bacteria;p__Firmicutes;c__Clostridia;o__Lachnospirales;f__Defluviitaleaceae;g__Defluviitaleaceae_UCG.011;s__uncultured_bacterium
								V241	d__Bacteria;p__Proteobacteria;c__Alphaproteobacteria;o__Rhizobiales;f__Beijerinckiaceae;g__Methylobacterium.Methylorubrum	V241	d__Bacteria;p__Proteobacteria;c__Gammaproteobacteria;o__Burkholderiales;f__Comamonadaceae;g__Ramlibacter;s__Other
								V242	d__Bacteria;p__Firmicutes;c__Clostridia;o__Lachnospirales;f__Lachnospiraceae;g__Coprococcus	V242	d__Bacteria;p__Acidobacteriota;c__Holophagae;o__Subgroup_7;f__Subgroup_7;g__Subgroup_7;s__Acidobacteria_bacterium
								V243	d__Bacteria;p__Actinobacteriota;c__Coriobacteriia;o__Coriobacteriales;f__uncultured;g__uncultured	V243	d__Bacteria;p__Firmicutes;c__Clostridia;o__Oscillospirales;f__Ruminococcaceae;g__Fournierella;s__Other
								V244	d__Bacteria;p__Bacteroidota;c__Bacteroidia;o__Bacteroidales;f__Marinifilaceae;g__Butyricimonas	V244	d__Bacteria;p__Firmicutes;c__Clostridia;o__Peptostreptococcales.Tissierellales;f__Anaerovoracaceae;g__Family_XIII_UCG.001;s__uncultured_bacterium
								V245	d__Bacteria;p__Firmicutes;c__Desulfitobacteriia;o__Desulfitobacteriales;f__Desulfitobacteriaceae;g__Desulfosporosinus	V245	d__Bacteria;p__Proteobacteria;c__Gammaproteobacteria;o__Pseudomonadales;f__Moraxellaceae;g__Acinetobacter;s__Acinetobacter_variabilis
								V246	d__Bacteria;p__Actinobacteriota;c__Actinobacteria;o__Micrococcales;f__Brevibacteriaceae;g__Brevibacterium	V246	d__Bacteria;p__Proteobacteria;c__Gammaproteobacteria;o__Burkholderiales;f__Comamonadaceae;g__Caenimonas;s__Other
								V247	d__Bacteria;p__Proteobacteria;c__Gammaproteobacteria;o__Burkholderiales;f__Burkholderiaceae;g__Lautropia	V247	d__Bacteria;p__Firmicutes;c__Bacilli;o__Bacillales;f__Planococcaceae;g__Lysinibacillus;s__Other
								V248	d__Bacteria;p__Proteobacteria;c__Gammaproteobacteria;o__Enterobacterales;f__Morganellaceae;g__Other	V248	d__Bacteria;p__Firmicutes;c__Clostridia;o__Clostridia;f__Gracilibacteraceae;g__Lutispora;s__uncultured_bacterium
								V249	d__Eukaryota;p__Cnidaria;c__Hydrozoa;o__Anthoathecata;f__Anthoathecata;g__Anthoathecata	V249	d__Bacteria;p__Bacteroidota;c__Bacteroidia;o__Bacteroidales;f__Prevotellaceae;g__Alloprevotella;s__uncultured_Bacteroidales
								V250	d__Eukaryota;p__Centrohelida;c__Centrohelida;o__Centrohelida;f__Other;g__Other	V250	d__Bacteria;p__Firmicutes;c__Bacilli;o__Lactobacillales;f__Streptococcaceae;g__Lactococcus;s__Other
								V251	d__Bacteria;p__Proteobacteria;c__Alphaproteobacteria;o__Acetobacterales;f__Acetobacteraceae;g__Other	V251	d__Bacteria;p__Firmicutes;c__Clostridia;o__Oscillospirales;f__Oscillospiraceae;g__NK4A214_group;s__uncultured_bacterium
								V252	d__Bacteria;p__Proteobacteria;c__Gammaproteobacteria;o__Burkholderiales;f__Oxalobacteraceae;g__Other	V252	d__Bacteria;p__Proteobacteria;c__Alphaproteobacteria;o__Rhizobiales;f__Rhizobiaceae;g__Ochrobactrum;s__Other
								V253	d__Bacteria;p__Bacteroidota;c__Bacteroidia;o__Bacteroidales;f__Prevotellaceae;g__Other	V253	d__Bacteria;p__Proteobacteria;c__Gammaproteobacteria;o__Burkholderiales;f__Alcaligenaceae;g__Paenalcaligenes;s__Other
								V254	d__Eukaryota;p__Cnidaria;c__Hydrozoa;o__Leptothecata;f__Leptothecata;g__Leptothecata	V254	d__Bacteria;p__Actinobacteriota;c__Coriobacteriia;o__Coriobacteriales;f__Eggerthellaceae;g__Parvibacter;s__Other
								V255	d__Bacteria;p__Acidobacteriota;c__Acidobacteriae;o__Subgroup_13;f__Subgroup_13;g__Subgroup_13	V255	d__Bacteria;p__Acidobacteriota;c__Blastocatellia;o__Blastocatellales;f__Blastocatellaceae;g__Other;s__Other
								V256	d__Bacteria;p__Firmicutes;c__Bacilli;o__Bacillales;f__Bacillaceae;g__Other	V256	d__Bacteria;p__Actinobacteriota;c__Thermoleophilia;o__Solirubrobacterales;f__Solirubrobacteraceae;g__Patulibacter;s__Patulibacter_medicamentivorans
								V257	d__Bacteria;p__Firmicutes;c__Bacilli;o__Bacillales;f__Planococcaceae;g__Other	V257	d__Bacteria;p__Myxococcota;c__Polyangia;o__Polyangiales;f__Polyangiaceae;g__Other;s__Other
								V258	d__Bacteria;p__Actinobacteriota;c__Actinobacteria;o__Micrococcales;f__Microbacteriaceae;g__Leucobacter	V258	d__Bacteria;p__Firmicutes;c__Clostridia;o__Oscillospirales;f__Ruminococcaceae;g__Faecalibacterium;s__uncultured_bacterium
								V259	d__Bacteria;p__Firmicutes;c__Bacilli;o__Bacillales;f__Other;g__Other	V259	d__Bacteria;p__Proteobacteria;c__Alphaproteobacteria;o__Rhizobiales;f__Devosiaceae;g__Devosia;s__Other
								V260	d__Bacteria;p__Firmicutes;c__Clostridia;o__Oscillospirales;f__Oscillospiraceae;g__UCG.007	V260	d__Bacteria;p__Bacteroidota;c__Bacteroidia;o__Chitinophagales;f__Chitinophagaceae;g__Flavisolibacter;s__uncultured_soil
								V261	d__Eukaryota;p__Ciliophora;c__Intramacronucleata;o__Conthreep;f__Phyllopharyngea;g__Dysteria	V261	d__Bacteria;p__Firmicutes;c__Clostridia;o__Oscillospirales;f__Butyricicoccaceae;g__Butyricicoccus;s__bacterium_NLAE.zl.H60
								V262	d__Eukaryota;p__Ochrophyta;c__Chrysophyceae;o__Chromulinales;f__Chromulinales;g__Poterioochromonas	V262	d__Bacteria;p__Firmicutes;c__Clostridia;o__Lachnospirales;f__Defluviitaleaceae;g__Defluviitaleaceae_UCG.011;s__Other
								V263	d__Eukaryota;p__Nematozoa;c__Chromadorea;o__Chromadorida;f__Chromadorida;g__Chromadorida	V263	d__Bacteria;p__Firmicutes;c__Clostridia;o__Oscillospirales;f__Oscillospiraceae;g__NK4A214_group;s__unidentified
								V264	d__Bacteria;p__Proteobacteria;c__Alphaproteobacteria;o__Rhizobiales;f__Xanthobacteraceae;g__uncultured	V264	d__Bacteria;p__Firmicutes;c__Clostridia;o__Clostridia_vadinBB60_group;f__Clostridia_vadinBB60_group;g__Clostridia_vadinBB60_group;s__uncultured_Clostridiales
								V265	d__Bacteria;p__Proteobacteria;c__Gammaproteobacteria;o__Burkholderiales;f__Rhodocyclaceae;g__Methyloversatilis	V265	d__Bacteria;p__Firmicutes;c__Bacilli;o__Erysipelotrichales;f__Erysipelotrichaceae;g__uncultured;s__uncultured_bacterium
								V266	d__Bacteria;p__Actinobacteriota;c__Actinobacteria;o__Micrococcales;f__Intrasporangiaceae;g__Other	V266	d__Bacteria;p__Firmicutes;c__Clostridia;o__Oscillospirales;f__Ruminococcaceae;g__Subdoligranulum;s__Other
								V267	d__Bacteria;p__Firmicutes;c__Bacilli;o__Lactobacillales;f__Leuconostocaceae;g__Weissella	V267	d__Bacteria;p__Proteobacteria;c__Gammaproteobacteria;o__Xanthomonadales;f__Xanthomonadaceae;g__Stenotrophomonas;s__Other
								V268	d__Bacteria;p__Proteobacteria;c__Gammaproteobacteria;o__Burkholderiales;f__Other;g__Other	V268	d__Bacteria;p__Firmicutes;c__Clostridia;o__Christensenellales;f__Christensenellaceae;g__uncultured;s__uncultured_bacterium
								V269	d__Bacteria;p__Proteobacteria;c__Gammaproteobacteria;o__Burkholderiales;f__Alcaligenaceae;g__Achromobacter	V269	d__Bacteria;p__Proteobacteria;c__Gammaproteobacteria;o__Enterobacterales;f__Enterobacteriaceae;g__Citrobacter;s__Other
								V270	d__Bacteria;p__Firmicutes;c__Clostridia;o__Lachnospirales;f__Lachnospiraceae;g__Frisingicoccus	V270	d__Bacteria;p__Proteobacteria;c__Gammaproteobacteria;o__Other;f__Other;g__Other;s__Other
								V271	d__Bacteria;p__Firmicutes;c__Clostridia;o__Thermincolales;f__Thermincolaceae;g__Thermincola	V271	d__Bacteria;p__Firmicutes;c__Clostridia;o__Oscillospirales;f__Ruminococcaceae;g__Anaerofilum;s__uncultured_bacterium
								V272	d__Bacteria;p__Firmicutes;c__Clostridia;o__Christensenellales;f__Christensenellaceae;g__Christensenellaceae	V272	d__Bacteria;p__Myxococcota;c__Polyangia;o__Haliangiales;f__Haliangiaceae;g__Haliangium;s__uncultured_bacterium
								V273	d__Eukaryota;p__Centrohelida;c__Centrohelida;o__Centrohelida;f__Acanthocystidae;g__Pterocystis	V273	d__Eukaryota;p__Diatomea;c__Coscinodiscophytina;o__Fragilariales;f__Fragilariales;g__Other;s__Other
								V274	d__Bacteria;p__Firmicutes;c__Negativicutes;o__Veillonellales.Selenomonadales;f__Veillonellaceae;g__Veillonella	V274	d__Bacteria;p__Proteobacteria;c__Gammaproteobacteria;o__Burkholderiales;f__Comamonadaceae;g__Variovorax;s__Other
								V275	d__Bacteria;p__Verrucomicrobiota;c__Chlamydiae;o__Chlamydiales;f__Parachlamydiaceae;g__Other	V275	d__Bacteria;p__Proteobacteria;c__Gammaproteobacteria;o__Burkholderiales;f__Rhodocyclaceae;g__Sulfuritalea;s__Rugosibacter_aromaticivorans
								V276	d__Bacteria;p__Actinobacteriota;c__Actinobacteria;o__Micrococcales;f__Micrococcaceae;g__Yaniella	V276	d__Bacteria;p__Bacteroidota;c__Bacteroidia;o__Bacteroidales;f__Bacteroidaceae;g__Bacteroides;s__Bacteroides_vulgatus
								V277	d__Bacteria;p__Proteobacteria;c__Alphaproteobacteria;o__Azospirillales;f__uncultured;g__uncultured	V277	d__Eukaryota;p__Ciliophora;c__Intramacronucleata;o__Conthreep;f__Phyllopharyngea;g__Suctoria;s__metagenome
								V278	d__Bacteria;p__Proteobacteria;c__Gammaproteobacteria;o__Gammaproteobacteria_Incertae_Sedis;f__Unknown_Family;g__Acidibacter	V278	d__Bacteria;p__Firmicutes;c__Clostridia;o__Clostridia_UCG.014;f__Clostridia_UCG.014;g__Clostridia_UCG.014;s__uncultured_Clostridiales
								V279	d__Bacteria;p__Firmicutes;c__Bacilli;o__Exiguobacterales;f__Exiguobacteraceae;g__Exiguobacterium	V279	d__Bacteria;p__Proteobacteria;c__Alphaproteobacteria;o__Caulobacterales;f__Caulobacteraceae;g__Phenylobacterium;s__Other
								V280	d__Bacteria;p__Firmicutes;c__Bacilli;o__Paenibacillales;f__Paenibacillaceae;g__Paenibacillus	V280	d__Bacteria;p__Firmicutes;c__Bacilli;o__Thermoactinomycetales;f__Thermoactinomycetaceae;g__Kroppenstedtia;s__uncultured_Kroppenstedtia
								V281	d__Bacteria;p__Proteobacteria;c__Alphaproteobacteria;o__Rhizobiales;f__Beijerinckiaceae;g__Bosea	V281	d__Bacteria;p__Bacteroidota;c__Bacteroidia;o__Bacteroidales;f__Muribaculaceae;g__Muribaculaceae;s__unidentified
								V282	d__Bacteria;p__Firmicutes;c__Bacilli;o__Staphylococcales;f__Staphylococcaceae;g__Other	V282	d__Bacteria;p__Firmicutes;c__Incertae_Sedis;o__DTU014;f__DTU014;g__DTU014;s__unidentified
								V283	d__Bacteria;p__Actinobacteriota;c__Actinobacteria;o__Micrococcales;f__Cellulomonadaceae;g__Actinotalea	V283	d__Bacteria;p__Proteobacteria;c__Gammaproteobacteria;o__Burkholderiales;f__Alcaligenaceae;g__Paenalcaligenes;s__Bordetella_sp.
								V284	d__Eukaryota;p__Mollusca;c__Bivalvia;o__Mytiloida;f__Mytiloida;g__Mytiloida	V284	d__Bacteria;p__Proteobacteria;c__Gammaproteobacteria;o__Pseudomonadales;f__Moraxellaceae;g__uncultured;s__Other
								V285	d__Eukaryota;p__Apusomonadidae;c__Apusomonadidae;o__Apusomonadidae;f__Apusomonadidae;g__Amastigomonas	V285	d__Bacteria;p__Proteobacteria;c__Alphaproteobacteria;o__Caulobacterales;f__Caulobacteraceae;g__Caulobacter;s__Other
								V286	d__Eukaryota;p__Ochrophyta;c__Chrysophyceae;o__Ochromonadales;f__Ochromonadales;g__Paraphysomonas	V286	d__Bacteria;p__Firmicutes;c__Bacilli;o__Bacillales;f__Bacillaceae;g__Geobacillus;s__Other
								V287	d__Bacteria;p__Firmicutes;c__Clostridia;o__Clostridiales;f__Clostridiaceae;g__Clostridium_sensu_stricto_7	V287	d__Bacteria;p__Acidobacteriota;c__Vicinamibacteria;o__Vicinamibacterales;f__Vicinamibacteraceae;g__Vicinamibacteraceae;s__Other
								V288	d__Bacteria;p__Proteobacteria;c__Alphaproteobacteria;o__Rhizobiales;f__Rhizobiales_Incertae_Sedis;g__Nordella	V288	d__Bacteria;p__Actinobacteriota;c__Actinobacteria;o__Micrococcales;f__Micrococcaceae;g__Glutamicibacter;s__Other
								V289	d__Bacteria;p__Acidobacteriota;c__Acidobacteriae;o__Subgroup_2;f__Subgroup_2;g__Subgroup_2	V289	d__Bacteria;p__Proteobacteria;c__Gammaproteobacteria;o__Burkholderiales;f__Sutterellaceae;g__Parasutterella;s__Turicimonas_muris
								V290	d__Bacteria;p__Proteobacteria;c__Alphaproteobacteria;o__Sphingomonadales;f__Sphingomonadaceae;g__Novosphingobium	V290	d__Bacteria;p__Firmicutes;c__Clostridia;o__Peptococcales;f__Peptococcaceae;g__Peptococcus;s__uncultured_bacterium
								V291	d__Bacteria;p__Actinobacteriota;c__Coriobacteriia;o__Coriobacteriales;f__Coriobacteriales_Incertae_Sedis;g__uncultured	V291	d__Bacteria;p__Firmicutes;c__Other;o__Other;f__Other;g__Other;s__Other
								V292	d__Bacteria;p__Proteobacteria;c__Gammaproteobacteria;o__Enterobacterales;f__Enterobacteriaceae;g__Buttiauxella	V292	d__Eukaryota;p__Chlorophyta;c__Mamiellophyceae;o__Mamiellales;f__Mamiellales;g__Micromonas;s__Other
								V293	d__Bacteria;p__Chloroflexi;c__Anaerolineae;o__SBR1031;f__A4b;g__A4b	V293	d__Bacteria;p__Proteobacteria;c__Alphaproteobacteria;o__Rhizobiales;f__Rhizobiaceae;g__Allorhizobium.Neorhizobium.Pararhizobium.Rhizobium;s__Other
								V294	d__Bacteria;p__Bacteroidota;c__Bacteroidia;o__Bacteroidales;f__Muribaculaceae;g__Other	V294	d__Bacteria;p__Firmicutes;c__Clostridia;o__Peptostreptococcales.Tissierellales;f__Anaerovoracaceae;g__Anaerovorax;s__uncultured_bacterium
								V295	d__Eukaryota;p__Basidiomycota;c__Malasseziomycetes;o__Malasseziales;f__Malasseziaceae;g__Malassezia	V295	d__Bacteria;p__Firmicutes;c__Clostridia;o__uncultured;f__uncultured;g__uncultured;s__Other
								V296	d__Eukaryota;p__MAST.3;c__MAST.3J;o__MAST.3J;f__MAST.3J;g__MAST.3J	V296	d__Bacteria;p__Firmicutes;c__Bacilli;o__Bacillales;f__Bacillaceae;g__Bacillus;s__Other
								V297	d__Bacteria;p__Proteobacteria;c__Gammaproteobacteria;o__Burkholderiales;f__Comamonadaceae;g__Aquabacterium	V297	d__Bacteria;p__Bacteroidota;c__Bacteroidia;o__Bacteroidales;f__Bacteroidaceae;g__Bacteroides;s__Bacteroides_eggerthii
								V298	d__Bacteria;p__Proteobacteria;c__Alphaproteobacteria;o__Sphingomonadales;f__Sphingomonadaceae;g__Sphingobium	V298	d__Bacteria;p__Firmicutes;c__Bacilli;o__Bacillales;f__Bacillaceae;g__Bacillus;s__Lactobacillus_vaginalis
								V299	d__Bacteria;p__Chloroflexi;c__KD4.96;o__KD4.96;f__KD4.96;g__KD4.96	V299	d__Bacteria;p__Other;c__Other;o__Other;f__Other;g__Other;s__Other
								V300	d__Bacteria;p__Proteobacteria;c__Gammaproteobacteria;o__Xanthomonadales;f__Xanthomonadaceae;g__Xanthomonas	V300	d__Bacteria;p__Bacteroidota;c__Bacteroidia;o__Bacteroidales;f__Rikenellaceae;g__Alistipes;s__Alistipes_indistinctus
								V301	d__Bacteria;p__Acidobacteriota;c__Vicinamibacteria;o__Vicinamibacterales;f__Other;g__Other	V301	d__Bacteria;p__Firmicutes;c__Clostridia;o__Lachnospirales;f__Lachnospiraceae;g__Hungatella;s__Other
								V302	d__Bacteria;p__Proteobacteria;c__Gammaproteobacteria;o__Vibrionales;f__Vibrionaceae;g__Vibrio	V302	d__Bacteria;p__Bacteroidota;c__Bacteroidia;o__Sphingobacteriales;f__Sphingobacteriaceae;g__Sphingobacterium;s__Other
								V303	d__Bacteria;p__Proteobacteria;c__Alphaproteobacteria;o__Ferrovibrionales;f__Ferrovibrionales;g__Taonella	V303	d__Bacteria;p__Firmicutes;c__Clostridia;o__Peptostreptococcales.Tissierellales;f__Anaerovoracaceae;g__.Eubacterium._nodatum_group;s__uncultured_bacterium
								V304	d__Bacteria;p__Firmicutes;c__Bacilli;o__Lactobacillales;f__Carnobacteriaceae;g__Other	V304	d__Bacteria;p__Firmicutes;c__Clostridia;o__Clostridia;f__Hungateiclostridiaceae;g__Ruminiclostridium;s__uncultured_organism
								V305	d__Bacteria;p__Firmicutes;c__Bacilli;o__Erysipelotrichales;f__Erysipelatoclostridiaceae;g__Other	V305	d__Bacteria;p__Proteobacteria;c__Gammaproteobacteria;o__Burkholderiales;f__TRA3.20;g__TRA3.20;s__uncultured_organism
								V306	d__Bacteria;p__Proteobacteria;c__Alphaproteobacteria;o__uncultured;f__uncultured;g__uncultured	V306	d__Bacteria;p__Firmicutes;c__Bacilli;o__Bacillales;f__Planococcaceae;g__Sporosarcina;s__Other
								V307	d__Bacteria;p__Myxococcota;c__Polyangia;o__Polyangiales;f__BIrii41;g__BIrii41	V307	d__Bacteria;p__Firmicutes;c__Clostridia;o__Oscillospirales;f__Ruminococcaceae;g__Candidatus_Soleaferrea;s__Ruminococcaceae_bacterium
								V308	d__Bacteria;p__Firmicutes;c__Bacilli;o__Erysipelotrichales;f__Other;g__Other	V308	d__Bacteria;p__Proteobacteria;c__Alphaproteobacteria;o__Sphingomonadales;f__Sphingomonadaceae;g__Sphingomonas;s__Other
								V309	d__Bacteria;p__Proteobacteria;c__Alphaproteobacteria;o__Other;f__Other;g__Other	V309	d__Bacteria;p__Firmicutes;c__Bacilli;o__Thermoactinomycetales;f__Thermoactinomycetaceae;g__Thermoactinomyces;s__Other
								V310	d__Bacteria;p__Proteobacteria;c__Gammaproteobacteria;o__Legionellales;f__Legionellaceae;g__Legionella	V310	d__Bacteria;p__Firmicutes;c__Clostridia;o__Oscillospirales;f__Ruminococcaceae;g__Faecalibacterium;s__Other
								V311	d__Bacteria;p__Proteobacteria;c__Alphaproteobacteria;o__Elsterales;f__uncultured;g__uncultured	V311	d__Bacteria;p__Firmicutes;c__Clostridia;o__Clostridia_vadinBB60_group;f__Clostridia_vadinBB60_group;g__Clostridia_vadinBB60_group;s__uncultured_Clostridia
								V312	d__Bacteria;p__Proteobacteria;c__Alphaproteobacteria;o__Rhizobiales;f__Rhizobiales_Incertae_Sedis;g__Other	V312	d__Bacteria;p__Acidobacteriota;c__Vicinamibacteria;o__Vicinamibacterales;f__Vicinamibacteraceae;g__Vicinamibacteraceae;s__uncultured_Acidobacterium
								V313	d__Bacteria;p__Proteobacteria;c__Alphaproteobacteria;o__Rhodobacterales;f__Rhodobacteraceae;g__Paracoccus	V313	d__Bacteria;p__Patescibacteria;c__Saccharimonadia;o__Saccharimonadales;f__Saccharimonadaceae;g__Candidatus_Saccharimonas;s__Other
								V314	d__Bacteria;p__Firmicutes;c__Clostridia;o__Lachnospirales;f__Lachnospiraceae;g__Lachnospiraceae_UCG.004	V314	d__Bacteria;p__Actinobacteriota;c__Actinobacteria;o__Micrococcales;f__Microbacteriaceae;g__Other;s__Other
								V315	d__Bacteria;p__Actinobacteriota;c__Actinobacteria;o__Micrococcales;f__Dermabacteraceae;g__Brachybacterium	V315	d__Bacteria;p__Proteobacteria;c__Alphaproteobacteria;o__Rhizobiales;f__Xanthobacteraceae;g__Bradyrhizobium;s__Other
								V316	d__Bacteria;p__Proteobacteria;c__Gammaproteobacteria;o__Xanthomonadales;f__Rhodanobacteraceae;g__Rhodanobacter	V316	d__Bacteria;p__Proteobacteria;c__Alphaproteobacteria;o__Rhodobacterales;f__Rhodobacteraceae;g__Other;s__Other
								V317	d__Bacteria;p__Firmicutes;c__Clostridia;o__Peptostreptococcales.Tissierellales;f__Peptostreptococcales.Tissierellales;g__Ezakiella	V317	d__Bacteria;p__Firmicutes;c__Clostridia;o__Lachnospirales;f__Lachnospiraceae;g__Sellimonas;s__uncultured_bacterium
								V318	d__Bacteria;p__Actinobacteriota;c__Acidimicrobiia;o__Microtrichales;f__Ilumatobacteraceae;g__CL500.29_marine_group	V318	d__Bacteria;p__Actinobacteriota;c__Coriobacteriia;o__Coriobacteriales;f__Eggerthellaceae;g__Gordonibacter;s__uncultured_bacterium
								V319	d__Bacteria;p__Planctomycetota;c__Planctomycetes;o__Isosphaerales;f__Isosphaeraceae;g__uncultured	V319	d__Bacteria;p__Proteobacteria;c__Gammaproteobacteria;o__Vibrionales;f__Vibrionaceae;g__Photobacterium;s__Other
								V320	d__Bacteria;p__Firmicutes;c__Negativicutes;o__Acidaminococcales;f__Acidaminococcaceae;g__Phascolarctobacterium	V320	d__Bacteria;p__Proteobacteria;c__Gammaproteobacteria;o__Burkholderiales;f__Hydrogenophilaceae;g__Thiobacillus;s__Other
								V321	d__Bacteria;p__Bacteroidota;c__Bacteroidia;o__Other;f__Other;g__Other	V321	d__Bacteria;p__Proteobacteria;c__Gammaproteobacteria;o__Xanthomonadales;f__Rhodanobacteraceae;g__Chujaibacter;s__Other
								V322	d__Bacteria;p__Firmicutes;c__Bacilli;o__Lactobacillales;f__Lactobacillaceae;g__Other	V322	d__Bacteria;p__Proteobacteria;c__Alphaproteobacteria;o__Rhizobiales;f__Rhizobiaceae;g__Other;s__Other
								V323	d__Bacteria;p__Acidobacteriota;c__Vicinamibacteria;o__Vicinamibacterales;f__Vicinamibacteraceae;g__Luteitalea	V323	d__Bacteria;p__Firmicutes;c__Clostridia;o__Oscillospirales;f__Butyricicoccaceae;g__Butyricicoccus;s__Other
								V324	d__Bacteria;p__Proteobacteria;c__Alphaproteobacteria;o__Rhizobiales;f__Hyphomicrobiaceae;g__Other	V324	d__Bacteria;p__Proteobacteria;c__Gammaproteobacteria;o__Burkholderiales;f__Alcaligenaceae;g__Verticiella;s__uncultured_Xylella
								V325	d__Bacteria;p__Proteobacteria;c__Alphaproteobacteria;o__Rhizobiales;f__Other;g__Other	V325	d__Bacteria;p__Bacteroidota;c__Bacteroidia;o__Bacteroidales;f__Rikenellaceae;g__Other;s__Other
										V326	d__Bacteria;p__Proteobacteria;c__Gammaproteobacteria;o__Burkholderiales;f__Comamonadaceae;g__Pelomonas;s__Other
										V327	d__Bacteria;p__Actinobacteriota;c__Actinobacteria;o__Micrococcales;f__Micrococcaceae;g__Other;s__Other
										V328	d__Bacteria;p__Firmicutes;c__Bacilli;o__Lactobacillales;f__Other;g__Other;s__Other
										V329	d__Bacteria;p__Actinobacteriota;c__Actinobacteria;o__Propionibacteriales;f__Nocardioidaceae;g__Nocardioides;s__Other
										V330	d__Bacteria;p__Firmicutes;c__Bacilli;o__Erysipelotrichales;f__Erysipelotrichaceae;g__Dubosiella;s__Other
										V331	d__Bacteria;p__Proteobacteria;c__Gammaproteobacteria;o__Burkholderiales;f__Burkholderiaceae;g__Other;s__Other
										V332	d__Bacteria;p__Proteobacteria;c__Gammaproteobacteria;o__KF.JG30.C25;f__KF.JG30.C25;g__KF.JG30.C25;s__Other
										V333	d__Bacteria;p__Firmicutes;c__Clostridia;o__Clostridiales;f__Clostridiaceae;g__Clostridium_sensu_stricto_8;s__uncultured_bacterium
										V334	d__Bacteria;p__Proteobacteria;c__Alphaproteobacteria;o__Rhizobiales;f__Devosiaceae;g__Other;s__Other
										V335	d__Bacteria;p__Firmicutes;c__Clostridia;o__Peptostreptococcales.Tissierellales;f__Peptostreptococcaceae;g__Other;s__Other
										V336	d__Bacteria;p__Firmicutes;c__Clostridia;o__Lachnospirales;f__Lachnospiraceae;g__.Eubacterium._oxidoreducens_group;s__uncultured_bacterium
										V337	d__Bacteria;p__Proteobacteria;c__Gammaproteobacteria;o__Enterobacterales;f__Other;g__Other;s__Other
										V338	d__Bacteria;p__Proteobacteria;c__Alphaproteobacteria;o__Rhizobiales;f__Hyphomicrobiaceae;g__Hyphomicrobium;s__Hyphomicrobium_denitrificans
										V339	d__Bacteria;p__Desulfobacterota;c__Desulfovibrionia;o__Desulfovibrionales;f__Desulfovibrionaceae;g__Desulfovibrio;s__bacterium
										V340	d__Bacteria;p__Proteobacteria;c__Alphaproteobacteria;o__Sphingomonadales;f__Sphingomonadaceae;g__Other;s__Other
										V341	d__Bacteria;p__Firmicutes;c__Clostridia;o__Lachnospirales;f__Lachnospiraceae;g__Blautia;s__uncultured_Clostridiales
										V342	d__Bacteria;p__Firmicutes;c__Negativicutes;o__Veillonellales.Selenomonadales;f__Selenomonadaceae;g__Megamonas;s__Other
										V343	d__Bacteria;p__Actinobacteriota;c__Actinobacteria;o__Corynebacteriales;f__Nocardiaceae;g__Rhodococcus;s__Other
										V344	d__Bacteria;p__Firmicutes;c__Clostridia;o__Christensenellales;f__Christensenellaceae;g__Christensenellaceae_R.7_group;s__uncultured_prokaryote
										V345	d__Bacteria;p__Firmicutes;c__Clostridia;o__Lachnospirales;f__Lachnospiraceae;g__.Eubacterium._eligens_group;s__Other
										V346	d__Bacteria;p__Bacteroidota;c__Bacteroidia;o__Bacteroidales;f__Bacteroidaceae;g__Bacteroides;s__metagenome
										V347	d__Bacteria;p__Firmicutes;c__Clostridia;o__Oscillospirales;f__.Eubacterium._coprostanoligenes_group;g__.Eubacterium._coprostanoligenes_group;s__Clostridiales_bacterium
										V348	d__Bacteria;p__Bacteroidota;c__Bacteroidia;o__Bacteroidales;f__Rikenellaceae;g__Rikenellaceae_RC9_gut_group;s__Other
										V349	d__Bacteria;p__Planctomycetota;c__Planctomycetes;o__Pirellulales;f__Pirellulaceae;g__uncultured;s__Other
										V350	d__Bacteria;p__Bacteroidota;c__Bacteroidia;o__Bacteroidales;f__Prevotellaceae;g__Prevotellaceae_UCG.001;s__uncultured_bacterium
										V351	d__Bacteria;p__Firmicutes;c__Clostridia;o__Oscillospirales;f__.Clostridium._methylpentosum_group;g__.Clostridium._methylpentosum_group;s__uncultured_bacterium
										V352	Unassigned;__;__;__;__;__;__
										V353	d__Bacteria;p__Firmicutes;c__Bacilli;o__Erysipelotrichales;f__Erysipelotrichaceae;g__Dubosiella;s__uncultured_Erysipelotrichales
										V354	d__Bacteria;p__Actinobacteriota;c__Acidimicrobiia;o__uncultured;f__uncultured;g__uncultured;s__Other
										V355	d__Bacteria;p__Firmicutes;c__Clostridia;o__Lachnospirales;f__Lachnospiraceae;g__Lachnospira;s__Other
										V356	d__Bacteria;p__Bacteroidota;c__Bacteroidia;o__Chitinophagales;f__Chitinophagaceae;g__Flavisolibacter;s__Other
										V357	d__Bacteria;p__Firmicutes;c__Clostridia;o__Clostridia_vadinBB60_group;f__Clostridia_vadinBB60_group;g__Clostridia_vadinBB60_group;s__metagenome
										V358	d__Bacteria;p__Firmicutes;c__Bacilli;o__Erysipelotrichales;f__Erysipelotrichaceae;g__Other;s__Other
										V359	d__Bacteria;p__Firmicutes;c__Clostridia;o__Lachnospirales;f__Lachnospiraceae;g__.Eubacterium._hallii_group;s__uncultured_bacterium
										V360	d__Bacteria;p__Proteobacteria;c__Alphaproteobacteria;o__Caulobacterales;f__Hyphomonadaceae;g__SWB02;s__uncultured_bacterium
										V361	d__Bacteria;p__Proteobacteria;c__Gammaproteobacteria;o__Burkholderiales;f__TRA3.20;g__TRA3.20;s__Other
										V362	d__Bacteria;p__Actinobacteriota;c__Acidimicrobiia;o__Microtrichales;f__Ilumatobacteraceae;g__Ilumatobacter;s__uncultured_Actinomycetales
										V363	d__Bacteria;p__Desulfobacterota;c__uncultured;o__uncultured;f__uncultured;g__uncultured;s__Other
										V364	d__Bacteria;p__Proteobacteria;c__Alphaproteobacteria;o__Rhizobiales;f__Beijerinckiaceae;g__Methylobacterium.Methylorubrum;s__Other
										V365	d__Bacteria;p__Firmicutes;c__Clostridia;o__Lachnospirales;f__Lachnospiraceae;g__Coprococcus;s__Other
										V366	d__Bacteria;p__Actinobacteriota;c__Coriobacteriia;o__Coriobacteriales;f__uncultured;g__uncultured;s__uncultured_bacterium
										V367	d__Bacteria;p__Bacteroidota;c__Bacteroidia;o__Bacteroidales;f__Marinifilaceae;g__Butyricimonas;s__Butyricimonas_sp.
										V368	d__Bacteria;p__Firmicutes;c__Desulfitobacteriia;o__Desulfitobacteriales;f__Desulfitobacteriaceae;g__Desulfosporosinus;s__Other
										V369	d__Bacteria;p__Actinobacteriota;c__Actinobacteria;o__Micrococcales;f__Brevibacteriaceae;g__Brevibacterium;s__Other
										V370	d__Bacteria;p__Proteobacteria;c__Gammaproteobacteria;o__Burkholderiales;f__Burkholderiaceae;g__Lautropia;s__Other
										V371	d__Bacteria;p__Bacteroidota;c__Bacteroidia;o__Bacteroidales;f__Tannerellaceae;g__Tannerellaceae;s__Other
										V372	d__Bacteria;p__Proteobacteria;c__Gammaproteobacteria;o__Enterobacterales;f__Morganellaceae;g__Other;s__Other
										V373	d__Eukaryota;p__Cnidaria;c__Hydrozoa;o__Anthoathecata;f__Anthoathecata;g__Anthoathecata;s__Bougainvillia_sp.
										V374	d__Eukaryota;p__Centrohelida;c__Centrohelida;o__Centrohelida;f__Other;g__Other;s__Other
										V375	d__Bacteria;p__Proteobacteria;c__Alphaproteobacteria;o__Acetobacterales;f__Acetobacteraceae;g__Other;s__Other
										V376	d__Bacteria;p__Firmicutes;c__Bacilli;o__Bacillales;f__Bacillaceae;g__Bacillus;s__Bacillus_smithii
										V377	d__Bacteria;p__Proteobacteria;c__Gammaproteobacteria;o__Burkholderiales;f__Oxalobacteraceae;g__Other;s__Other
										V378	d__Bacteria;p__Bacteroidota;c__Bacteroidia;o__Flavobacteriales;f__Flavobacteriaceae;g__Flavobacterium;s__Cytophaga_sp.
										V379	d__Bacteria;p__Firmicutes;c__Clostridia;o__Oscillospirales;f__UCG.010;g__UCG.010;s__uncultured_rumen
										V380	d__Bacteria;p__Bacteroidota;c__Bacteroidia;o__Bacteroidales;f__Prevotellaceae;g__Other;s__Other
										V381	d__Eukaryota;p__Cnidaria;c__Hydrozoa;o__Leptothecata;f__Leptothecata;g__Leptothecata;s__Clytia_hemisphaerica
										V382	d__Bacteria;p__Firmicutes;c__Bacilli;o__Bacillales;f__Planococcaceae;g__Sporosarcina;s__Sporosarcina_pasteurii
										V383	d__Bacteria;p__Acidobacteriota;c__Acidobacteriae;o__Subgroup_13;f__Subgroup_13;g__Subgroup_13;s__uncultured_forest
										V384	d__Bacteria;p__Firmicutes;c__Bacilli;o__Bacillales;f__Bacillaceae;g__Other;s__Other
										V385	d__Bacteria;p__Firmicutes;c__Bacilli;o__Bacillales;f__Planococcaceae;g__Other;s__Other
										V386	d__Bacteria;p__Actinobacteriota;c__Actinobacteria;o__Micrococcales;f__Microbacteriaceae;g__Leucobacter;s__Other
										V387	d__Bacteria;p__Firmicutes;c__Bacilli;o__Erysipelotrichales;f__Erysipelotrichaceae;g__Faecalibaculum;s__Other
										V388	d__Bacteria;p__Firmicutes;c__Bacilli;o__Bacillales;f__Other;g__Other;s__Other
										V389	d__Bacteria;p__Proteobacteria;c__Gammaproteobacteria;o__Burkholderiales;f__Sutterellaceae;g__Parasutterella;s__Parasutterella_excrementihominis
										V390	d__Bacteria;p__Firmicutes;c__Clostridia;o__Oscillospirales;f__Oscillospiraceae;g__UCG.007;s__uncultured_bacterium
										V391	d__Eukaryota;p__Ciliophora;c__Intramacronucleata;o__Conthreep;f__Phyllopharyngea;g__Dysteria;s__Dysteria_derouxi
										V392	d__Eukaryota;p__Ochrophyta;c__Chrysophyceae;o__Chromulinales;f__Chromulinales;g__Poterioochromonas;s__uncultured_ochromonad
										V393	d__Eukaryota;p__Nematozoa;c__Chromadorea;o__Chromadorida;f__Chromadorida;g__Chromadorida;s__uncultured_eukaryote
										V394	d__Bacteria;p__Proteobacteria;c__Gammaproteobacteria;o__Burkholderiales;f__Burkholderiaceae;g__Limnobacter;s__uncultured_beta
										V395	d__Bacteria;p__Proteobacteria;c__Gammaproteobacteria;o__Burkholderiales;f__Rhodocyclaceae;g__Sulfuritalea;s__Other
										V396	d__Bacteria;p__Proteobacteria;c__Alphaproteobacteria;o__Rhizobiales;f__Xanthobacteraceae;g__uncultured;s__Other
										V397	d__Bacteria;p__Firmicutes;c__Clostridia;o__Oscillospirales;f__Ruminococcaceae;g__Ruminococcus;s__uncultured_Ruminococcus
										V398	d__Bacteria;p__Firmicutes;c__Bacilli;o__Lactobacillales;f__Lactobacillaceae;g__Lactobacillus;s__uncultured_bacterium
										V399	d__Bacteria;p__Proteobacteria;c__Gammaproteobacteria;o__Burkholderiales;f__Rhodocyclaceae;g__Methyloversatilis;s__Other
										V400	d__Bacteria;p__Proteobacteria;c__Alphaproteobacteria;o__Caulobacterales;f__Hyphomonadaceae;g__SWB02;s__uncultured_soil
										V401	d__Bacteria;p__Actinobacteriota;c__Actinobacteria;o__Micrococcales;f__Intrasporangiaceae;g__Other;s__Other
										V402	d__Bacteria;p__Firmicutes;c__Bacilli;o__Lactobacillales;f__Leuconostocaceae;g__Weissella;s__Other
										V403	d__Bacteria;p__Proteobacteria;c__Gammaproteobacteria;o__Burkholderiales;f__Other;g__Other;s__Other
										V404	d__Bacteria;p__Proteobacteria;c__Gammaproteobacteria;o__Burkholderiales;f__Comamonadaceae;g__Caenimonas;s__uncultured_bacterium
										V405	d__Bacteria;p__Proteobacteria;c__Gammaproteobacteria;o__Burkholderiales;f__Alcaligenaceae;g__Achromobacter;s__Other
										V406	d__Bacteria;p__Firmicutes;c__Clostridia;o__Lachnospirales;f__Lachnospiraceae;g__Frisingicoccus;s__Other
										V407	d__Bacteria;p__Firmicutes;c__Clostridia;o__Thermincolales;f__Thermincolaceae;g__Thermincola;s__uncultured_bacterium
										V408	d__Bacteria;p__Firmicutes;c__Clostridia;o__Christensenellales;f__Christensenellaceae;g__Christensenellaceae;s__Christensenella_sp.
										V409	d__Eukaryota;p__Arthropoda;c__Maxillopoda;o__Cyclopoida;f__Cyclopoida;g__Cyclopoida;s__Lichomolgus_canui
										V410	d__Eukaryota;p__Centrohelida;c__Centrohelida;o__Centrohelida;f__Acanthocystidae;g__Pterocystis;s__metagenome
										V411	d__Bacteria;p__Firmicutes;c__Negativicutes;o__Veillonellales.Selenomonadales;f__Veillonellaceae;g__Veillonella;s__Other
										V412	d__Bacteria;p__Actinobacteriota;c__Acidimicrobiia;o__Microtrichales;f__Ilumatobacteraceae;g__Ilumatobacter;s__Other
										V413	d__Bacteria;p__Verrucomicrobiota;c__Chlamydiae;o__Chlamydiales;f__Parachlamydiaceae;g__Other;s__Other
										V414	d__Bacteria;p__Desulfobacterota;c__Desulfovibrionia;o__Desulfovibrionales;f__Desulfovibrionaceae;g__uncultured;s__uncultured_Desulfovibrionaceae
										V415	d__Bacteria;p__Actinobacteriota;c__Actinobacteria;o__Micrococcales;f__Micrococcaceae;g__Yaniella;s__uncultured_bacterium
										V416	d__Bacteria;p__Proteobacteria;c__Alphaproteobacteria;o__Azospirillales;f__uncultured;g__uncultured;s__uncultured_bacterium
										V417	d__Bacteria;p__Proteobacteria;c__Gammaproteobacteria;o__Gammaproteobacteria_Incertae_Sedis;f__Unknown_Family;g__Acidibacter;s__Acidibacter_ferrireducens
										V418	d__Bacteria;p__Firmicutes;c__Bacilli;o__Exiguobacterales;f__Exiguobacteraceae;g__Exiguobacterium;s__Other
										V419	d__Bacteria;p__Firmicutes;c__Bacilli;o__Paenibacillales;f__Paenibacillaceae;g__Paenibacillus;s__Other
										V420	d__Bacteria;p__Proteobacteria;c__Alphaproteobacteria;o__Rhizobiales;f__Beijerinckiaceae;g__Bosea;s__Other
										V421	d__Bacteria;p__Firmicutes;c__Bacilli;o__Staphylococcales;f__Staphylococcaceae;g__Other;s__Other
										V422	d__Bacteria;p__Actinobacteriota;c__Actinobacteria;o__Micrococcales;f__Cellulomonadaceae;g__Actinotalea;s__Other
										V423	d__Bacteria;p__Firmicutes;c__Clostridia;o__Oscillospirales;f__Oscillospiraceae;g__Oscillibacter;s__.Clostridium._leptum
										V424	d__Eukaryota;p__Mollusca;c__Bivalvia;o__Mytiloida;f__Mytiloida;g__Mytiloida;s__Mytilus_edulis
										V425	d__Eukaryota;p__Apusomonadidae;c__Apusomonadidae;o__Apusomonadidae;f__Apusomonadidae;g__Amastigomonas;s__uncultured_eukaryote
										V426	d__Eukaryota;p__Ochrophyta;c__Chrysophyceae;o__Ochromonadales;f__Ochromonadales;g__Paraphysomonas;s__Paraphysomonas_imperforata
										V427	d__Bacteria;p__Firmicutes;c__Clostridia;o__Clostridiales;f__Clostridiaceae;g__Clostridium_sensu_stricto_7;s__Clostridium_novyi
										V428	d__Bacteria;p__Proteobacteria;c__Alphaproteobacteria;o__Rhizobiales;f__Rhizobiales_Incertae_Sedis;g__Nordella;s__Other
										V429	d__Bacteria;p__Acidobacteriota;c__Acidobacteriae;o__Subgroup_2;f__Subgroup_2;g__Subgroup_2;s__Other
										V430	d__Bacteria;p__Proteobacteria;c__Alphaproteobacteria;o__Sphingomonadales;f__Sphingomonadaceae;g__Novosphingobium;s__Other
										V431	d__Bacteria;p__Actinobacteriota;c__Coriobacteriia;o__Coriobacteriales;f__Coriobacteriales_Incertae_Sedis;g__uncultured;s__gut_metagenome
										V432	d__Bacteria;p__Proteobacteria;c__Gammaproteobacteria;o__Enterobacterales;f__Enterobacteriaceae;g__Buttiauxella;s__unidentified_marine
										V433	d__Bacteria;p__Chloroflexi;c__Anaerolineae;o__SBR1031;f__A4b;g__A4b;s__uncultured_gamma
										V434	d__Bacteria;p__Proteobacteria;c__Alphaproteobacteria;o__Rickettsiales;f__Mitochondria;g__Mitochondria;s__uncultured_bacterium
										V435	d__Bacteria;p__Proteobacteria;c__Alphaproteobacteria;o__Rhodospirillales;f__uncultured;g__uncultured;s__Other
										V436	d__Bacteria;p__Bacteroidota;c__Bacteroidia;o__Bacteroidales;f__Muribaculaceae;g__Other;s__Other
										V437	d__Eukaryota;p__Basidiomycota;c__Malasseziomycetes;o__Malasseziales;f__Malasseziaceae;g__Malassezia;s__Malassezia_restricta
										V438	d__Eukaryota;p__MAST.3;c__MAST.3J;o__MAST.3J;f__MAST.3J;g__MAST.3J;s__Other
										V439	d__Bacteria;p__Firmicutes;c__Clostridia;o__Lachnospirales;f__Lachnospiraceae;g__Tuzzerella;s__uncultured_organism
										V440	d__Bacteria;p__Bacteroidota;c__Bacteroidia;o__Flavobacteriales;f__Flavobacteriaceae;g__Flavobacterium;s__Flavobacterium_ummariense
										V441	d__Bacteria;p__Proteobacteria;c__Gammaproteobacteria;o__Burkholderiales;f__Comamonadaceae;g__Aquabacterium;s__Other
										V442	d__Bacteria;p__Proteobacteria;c__Alphaproteobacteria;o__Sphingomonadales;f__Sphingomonadaceae;g__Sphingobium;s__Sphingobium_xenophagum
										V443	d__Bacteria;p__Firmicutes;c__Clostridia;o__Oscillospirales;f__Ruminococcaceae;g__UBA1819;s__uncultured_organism
										V444	d__Bacteria;p__Chloroflexi;c__KD4.96;o__KD4.96;f__KD4.96;g__KD4.96;s__Other
										V445	d__Bacteria;p__Proteobacteria;c__Gammaproteobacteria;o__Xanthomonadales;f__Xanthomonadaceae;g__Xanthomonas;s__Other
										V446	d__Bacteria;p__Acidobacteriota;c__Vicinamibacteria;o__Vicinamibacterales;f__Other;g__Other;s__Other
										V447	d__Bacteria;p__Proteobacteria;c__Gammaproteobacteria;o__Gammaproteobacteria_Incertae_Sedis;f__Unknown_Family;g__Acidibacter;s__bacterium_Ellin5264
										V448	d__Bacteria;p__Proteobacteria;c__Gammaproteobacteria;o__Vibrionales;f__Vibrionaceae;g__Vibrio;s__Other
										V449	d__Bacteria;p__Proteobacteria;c__Alphaproteobacteria;o__Caulobacterales;f__Caulobacteraceae;g__Brevundimonas;s__Variovorax_guangxiensis
										V450	d__Bacteria;p__Proteobacteria;c__Alphaproteobacteria;o__Ferrovibrionales;f__Ferrovibrionales;g__Taonella;s__Other
										V451	d__Bacteria;p__Firmicutes;c__Bacilli;o__Lactobacillales;f__Carnobacteriaceae;g__Other;s__Other
										V452	d__Bacteria;p__Proteobacteria;c__Alphaproteobacteria;o__Rhodospirillales;f__uncultured;g__uncultured;s__uncultured_bacterium
										V453	d__Bacteria;p__Firmicutes;c__Bacilli;o__Erysipelotrichales;f__Erysipelatoclostridiaceae;g__Other;s__Other
										V454	d__Bacteria;p__Proteobacteria;c__Alphaproteobacteria;o__uncultured;f__uncultured;g__uncultured;s__uncultured_bacterium
										V455	d__Bacteria;p__Myxococcota;c__Polyangia;o__Polyangiales;f__BIrii41;g__BIrii41;s__Other
										V456	d__Bacteria;p__Firmicutes;c__Bacilli;o__Erysipelotrichales;f__Other;g__Other;s__Other
										V457	d__Bacteria;p__Bacteroidota;c__Bacteroidia;o__Bacteroidales;f__Prevotellaceae;g__Prevotellaceae_NK3B31_group;s__uncultured_organism
										V458	d__Bacteria;p__Proteobacteria;c__Alphaproteobacteria;o__Other;f__Other;g__Other;s__Other
										V459	d__Bacteria;p__Proteobacteria;c__Gammaproteobacteria;o__Legionellales;f__Legionellaceae;g__Legionella;s__Other
										V460	d__Bacteria;p__Proteobacteria;c__Alphaproteobacteria;o__Elsterales;f__uncultured;g__uncultured;s__Other
										V461	d__Bacteria;p__Proteobacteria;c__Alphaproteobacteria;o__Rhizobiales;f__Rhizobiales_Incertae_Sedis;g__Other;s__Other
										V462	d__Bacteria;p__Proteobacteria;c__Alphaproteobacteria;o__Rhodobacterales;f__Rhodobacteraceae;g__Paracoccus;s__Other
										V463	d__Bacteria;p__Firmicutes;c__Clostridia;o__Lachnospirales;f__Lachnospiraceae;g__Lachnospiraceae_UCG.004;s__uncultured_bacterium
										V464	d__Bacteria;p__Actinobacteriota;c__Actinobacteria;o__Micrococcales;f__Dermabacteraceae;g__Brachybacterium;s__Other
										V465	d__Bacteria;p__Proteobacteria;c__Gammaproteobacteria;o__Xanthomonadales;f__Rhodanobacteraceae;g__Rhodanobacter;s__Other
										V466	d__Bacteria;p__Firmicutes;c__Clostridia;o__Peptostreptococcales.Tissierellales;f__Peptostreptococcales.Tissierellales;g__Ezakiella;s__Other
										V467	d__Bacteria;p__Bacteroidota;c__Bacteroidia;o__Flavobacteriales;f__Weeksellaceae;g__Elizabethkingia;s__bacterium_AF15
										V468	d__Bacteria;p__Actinobacteriota;c__Acidimicrobiia;o__Microtrichales;f__Ilumatobacteraceae;g__CL500.29_marine_group;s__metagenome
										V469	d__Bacteria;p__Firmicutes;c__Bacilli;o__Lactobacillales;f__Carnobacteriaceae;g__Atopostipes;s__uncultured_prokaryote
										V470	d__Bacteria;p__Proteobacteria;c__Alphaproteobacteria;o__Caulobacterales;f__Hyphomonadaceae;g__SWB02;s__Other
										V471	d__Bacteria;p__Planctomycetota;c__Planctomycetes;o__Isosphaerales;f__Isosphaeraceae;g__uncultured;s__uncultured_bacterium
										V472	d__Bacteria;p__Firmicutes;c__Negativicutes;o__Acidaminococcales;f__Acidaminococcaceae;g__Phascolarctobacterium;s__Other
										V473	d__Bacteria;p__Bacteroidota;c__Bacteroidia;o__Other;f__Other;g__Other;s__Other
										V474	d__Bacteria;p__Firmicutes;c__Bacilli;o__Lactobacillales;f__Lactobacillaceae;g__Other;s__Other
										V475	d__Bacteria;p__Acidobacteriota;c__Vicinamibacteria;o__Vicinamibacterales;f__Vicinamibacteraceae;g__Luteitalea;s__Other
										V476	d__Bacteria;p__Proteobacteria;c__Alphaproteobacteria;o__Rhizobiales;f__Hyphomicrobiaceae;g__Other;s__Other
										V477	d__Bacteria;p__Proteobacteria;c__Alphaproteobacteria;o__Rhizobiales;f__Other;g__Other;s__Other

## Sheet: species_relab
The relative abundance of bacteria in the sample at species level
ID	XLMH001	XLMH002	XLMH003	XLMH004	XLMH005	XLMH006	XLMH007	XLMH008	XLMH009	XLMH010	XLMH011	XLMH012	XLMH013	XLMH014	XLMH015	XLMH016	XLMH017	XLMH018	XLMH019	XLMH020	XLMH021	XLMH022	XLMH023	XLMH024	XLMH025	XLMH026	XLMH027	XLMH028	XLMH029	XLMH030	XLMH031	XLMH032	XLMH033	XLMH034	XLMH035	XLMH036	XLMH037	XLMH038	XLMH039	XLMH040	XLMH041	XLMH042	XLMH043	XLMH045	XLMH046	XLMH048	XLMH049	XLMH050	XLMH051
d__Bacteria;p__Proteobacteria;c__Gammaproteobacteria;o__Burkholderiales;f__Burkholderiaceae;g__Burkholderia.Caballeronia.Paraburkholderia;s__Other	0.006214	0.0135724	0.0297576	0.0127816	0.0264814	0	0.0135168	0.0130198	0	0.0255215	0.0429578	0.0502793	0.0292042	0	0.0268862	0	0	0.0689482	0.000805081	0.0137025	0.0464097	0.0246043	0	0.0832282	0.0147124	0.037138	0	0.0401082	0	0.00714126	0.0235227	0.0686901	0.0249176	0.0252703	0.00684092	0.0407572	0.0437536	0.0101621	0.0124073	0.0994876	0.0622027	0.0320942	0	0.0254905	0.0361417	0.00343774	0.0146694	0	0.0247873
d__Bacteria;p__Firmicutes;c__Bacilli;o__Lactobacillales;f__Lactobacillaceae;g__Lactobacillus;s__Other	0	0	0	0.00247643	0.0160811	0.00266312	0.0351275	0.0240866	0.0127646	0.0897066	0.0558228	0.0505058	0.0309413	0.0223343	0.018202	0	0.258465	0.156517	0.172824	0.0430345	0.03973	0.072019	0.078614	0.122068	0.0333971	0.0391823	0.101077	0.181463	0.0787351	0.095626	0.00294034	0.0455886	0	0.0146006	0	0.0228513	0.0600378	0.0443987	0.0962635	0.259499	0.139513	0.149273	0.103196	0.0736907	0.0634594	0	0	0.172921	0.106606
d__Bacteria;p__Proteobacteria;c__Gammaproteobacteria;o__Enterobacterales;f__Morganellaceae;g__Proteus;s__Other	0	0.0214621	0.0308086	0	0.0604789	9.86339e-05	0.0309996	0	0.0625303	0.0400203	0.0504531	0.0287634	0.0704592	0.00164915	0.0480061	0	0.291317	0.208019	0	0.0186269	0.013568	0.000256295	0.0813616	0.0617907	0.0317787	0.0407723	0.0461775	0.0763107	0	0.0735327	0	0.0469403	0	0.0325705	0.060342	0.0561903	0.0103627	0	0.00656018	0.0744465	0.100252	0.0384438	0.0489823	0.0917658	0.0641847	0.0402343	0	0.173206	0.207016
d__Bacteria;p__Bacteroidota;c__Bacteroidia;o__Bacteroidales;f__Bacteroidaceae;g__Bacteroides;s__Other	0.173083	0.0827034	0.0250279	0	0.0751617	0.0164719	0.0651558	0.107739	0	0.0747838	0.082224	0.0575268	0.1673	0	0.0496735	0.0618742	0	0	0.00912425	0.0260491	0	0	0.0880782	0	0	0.0413401	0	0.0016524	0.0547488	0.0917206	0.0200133	0.115262	0	0.0292714	0.032333	0.0137278	0.00477013	0.0555892	0.0138334	0.137291	0	0.0693835	0.126022	0.189248	0.243805	0.0853069	0.273753	0.142388	0.247768
d__Bacteria;p__Verrucomicrobiota;c__Verrucomicrobiae;o__Verrucomicrobiales;f__Akkermansiaceae;g__Akkermansia;s__Other	0	0	0	0	0	0	0	0	0	0	0	0	0.0820758	0.0220044	0.0427956	0.0350449	0	0	0	0	0	0	0	0	0	0.0166951	0	0	0.0555018	0.139031	0.0480888	0	0	0.0346062	0.0544046	0.0237892	0.041533	0.0128236	0.0105533	0.0088949	0	0	0	0	0	0	0	0	0
d__Bacteria;p__Firmicutes;c__Bacilli;o__Erysipelotrichales;f__Erysipelatoclostridiaceae;g__Erysipelatoclostridium;s__Other	0.145953	0.0161103	0.0419103	0.0403419	0.02552	0.0169157	0.0239579	0	0	0.0362896	0.0465376	0.0325381	0	0.0142298	0.0241767	0	0	0	0	0	0.0306151	0.0497213	0.00228973	0	0.201707	0.0471323	0.0703951	0	0.0792729	0.0738674	0.0636441	0.00258049	0.190729	0.0211287	0.02788	0.0146658	0.041204	0.0226833	0.00413577	0.0705791	0	0.0482568	0.0364276	0.0356867	0.0362625	0.0371785	0.111036	0.0586389	0.0486293
d__Bacteria;p__Verrucomicrobiota;c__Verrucomicrobiae;o__Verrucomicrobiales;f__Akkermansiaceae;g__Akkermansia;s__uncultured_bacterium	0	0	0	0	0	0	0	0	0	0	0	0	0.0193247	0.00574848	0.0104905	0	0	0	0	0.000785041	0.0578903	0	0	0	0	0	0.00030785	0	0.0196838	0.0511047	0.0293085	0	0	0.000210585	0	0	0.00139814	0	0	0	0	0	0	0	0	0	0	0	0
d__Bacteria;p__Bacteroidota;c__Bacteroidia;o__Bacteroidales;f__Muribaculaceae;g__Muribaculaceae;s__uncultured_bacterium	0.205668	0.284966	0.280234	0.180061	0.294529	0.176209	0.254067	0.0868256	0	0.110904	0.0705896	0.173788	0.0921724	0.100834	0.190843	0.193389	0	0	0.0640487	0.0409649	0.13415	0	0	0	0.0225099	0.172345	0.013648	0.0336488	0.0585135	0.0170721	0.150242	0.0826985	0	0.0595957	0.106228	0	0.0784604	0.083172	0.0459213	0.0077347	0.0245267	0.0350958	0.101674	0.11911	0.0535477	0.289534	0.252765	0.0253959	0.0293036
d__Bacteria;p__Proteobacteria;c__Gammaproteobacteria;o__Burkholderiales;f__Sutterellaceae;g__Parasutterella;s__Other	0.0509245	0.0340414	0.0737043	0.0274005	0.0873099	0.0199734	0	0	0	0	0.0183466	0.00898384	0.0220389	0	0.0280673	0.021181	0	0	0.131318	0.0323294	0.0861397	0.0419043	0.269119	0.0538462	0.0675298	0.0123793	0.0600308	0.0778128	0.0575454	0.0469761	0.0355686	0.0401819	0.179919	0.201109	0.0489835	0.101296	0.0681799	0.0510525	0.0181118	0.0408005	0.214865	0.157931	0.0447023	0.000308976	0.100205	0.00713012	0	0	0
d__Bacteria;p__Proteobacteria;c__Gammaproteobacteria;o__Enterobacterales;f__Enterobacteriaceae;g__Other;s__Other	0	0.0251586	0.0135978	0	0.0318126	0	0.0309996	0	0.101147	0.0375615	0.14062	0.000452967	0.0298556	0	0.0277894	0.0154685	0.33758	0.111558	0	0.0393234	0	0	0.0834987	0.0235813	0.042813	0.0338444	0.11411	0.0681989	0.04367	0.14037	0	0.0121652	0.0718212	0.0244279	0.0252985	0.040075	0	0.00496008	0.00884199	0	0.0263919	0	0	0.057933	0.0339659	0.0388337	0.065448	0.0442288	0.0244722
d__Bacteria;p__Proteobacteria;c__Gammaproteobacteria;o__Burkholderiales;f__Sutterellaceae;g__Parasutterella;s__uncultured_bacterium	0.0488027	0.0209655	0.0308743	0.0117431	0.0421255	0.00882774	0	0.00341769	0	0	0	0	0.0130279	0	0.0159094	0.00622593	0	0	0.0516146	0.0270482	0.0099499	0.0198629	0.069913	0.0493064	0	0	0.0157004	0.0437134	0.0505539	0	0.0194442	0	0	0.0177594	0	0	0.0569126	0	0	0.0236875	0.0116572	0.0427153	0.0287236	0.0778619	0.07458	0.069646	0.100429	0	0
d__Bacteria;p__Bacteroidota;c__Bacteroidia;o__Bacteroidales;f__Muribaculaceae;g__Muribaculaceae;s__Other	0	0.0104828	0.00420416	0.00287586	0	0	0.0140024	0	0.0290839	0	0	0.021214	0	0.00339255	0.0108378	0.0118742	0	0	0	0	0	0	0	0	0.0216272	0	0	0	0	0	0.00426823	0.0309658	0	0	0.0138754	0	0.00526359	0.040225	0.0156874	0.0187566	0	0	0	0.0364591	0	0.0561497	0	0	0
d__Bacteria;p__Bacteroidota;c__Bacteroidia;o__Bacteroidales;f__Rikenellaceae;g__Rikenellaceae_RC9_gut_group;s__uncultured_organism	0	0	0	0	0	0	0	0	0	0	0	0	0	0	0	0	0	0	0	0	0	0	0	0	0.116522	0.0842135	0.12119	0.0204296	0.158653	0	0.247273	0.0707791	0	0.0171978	0.0974508	0.0589188	0.067851	0	0.0112664	0	0	0.0459478	0	0	0	0	0	0	0
d__Bacteria;p__Proteobacteria;c__Gammaproteobacteria;o__Enterobacterales;f__Enterobacteriaceae;g__Escherichia.Shigella;s__Other	0	0	0.00216777	0.00527241	0.000436987	0.000443853	0.0109268	0.0284808	0.0814348	0.0426488	0.0577246	0.00853088	0	0	0.00145894	0	0	0.00100654	0	0	0	0	0	0	0	0	0.00143663	0	0	0	0.00161244	0	0	0	0	0	0	0	0	0	0	0	0	0	0	0	0	0	0.0515702
d__Bacteria;p__Bacteroidota;c__Bacteroidia;o__Bacteroidales;f__Tannerellaceae;g__Other;s__Other	0	0	0.0350785	0.0377856	0.0213249	0.0324999	0	0.0140776	0	0	0	0	0.0489632	0.0183292	0.0161873	0.115982	0	0.00956215	0	0	0	0	0	0	0	0	0.0147768	0	0	0	0	0.0412878	0	0.00687912	0.026202	0.0275409	0	0.0290346	0	0	0	0	0.0129351	0.0333694	0	0.00840336	0	0	0
d__Bacteria;p__Firmicutes;c__Clostridia;o__Lachnospirales;f__Lachnospiraceae;g__.Ruminococcus._torques_group;s__uncultured_bacterium	0	0	0.0126782	0	0	0	0	0	0	0.00390029	0	0	0	0	0	0	0	0	0	0	0	0	0	0	0	0	0.0419702	0	0	0	0	0.031826	0	0	0	0	0.0561724	0	0.00884199	0	0	0	0.0105574	0	0	0	0	0	0
d__Bacteria;p__Proteobacteria;c__Gammaproteobacteria;o__Burkholderiales;f__Sutterellaceae;g__Parasutterella;s__Burkholderiales_bacterium	0	0	0	0	0	0	0.0338325	0.0251444	0.0452416	0.0721553	0.0950889	0.0362374	0.0682879	0.0211092	0.0374462	0.0137997	0	0.0603926	0.0387333	0	0.0446006	0	0.0344985	0.0254729	0.0910696	0.0353776	0.0940995	0	0.0666882	0.0599197	0.0326283	0.0357582	0	0.0547522	0.0413036	0.0933663	0.0477835	0.0466973	0.0305191	0.0428309	0.0141751	0.0404064	0	0	0	0	0	0	0.0264678
d__Bacteria;p__Firmicutes;c__Clostridia;o__Lachnospirales;f__Lachnospiraceae;g__Other;s__Other	0.0580479	0	0.0863168	0.081962	0	0.0551364	0.000161878	0.133534	0.231701	0.0259454	0	0.0258946	0	0.163926	0.0427261	0.0485237	0	0.0305318	0.0979515	0.16129	0.0813387	0.254693	0.0349565	0.0576293	0.0369281	0.0379898	0.0107748	0.0626408	0	0	0.000189699	0.0931433	0.144925	0.042819	0.0251049	0.0424625	0	0.124607	0.112094	0	0.0745127	0.0558762	0.124976	0	0.0621298	0.00993125	0	0.0466543	0.0549312
d__Bacteria;p__Firmicutes;c__Clostridia;o__Lachnospirales;f__Lachnospiraceae;g__Lachnospiraceae_NK4A136_group;s__Other	0	0.0189793	0	0.0269212	0	0.0470484	0.00477539	0.0417446	0.0875747	0.0175513	0	0	0.0111823	0.158413	0.0278588	0.123748	0	0	0	0.102269	0.0987336	0.0479272	0	0	0	0.0382737	0.0550026	0	0.0238787	0	0.0184957	0	0.204471	0.0671066	0.0199419	0.0439973	0	0.0763368	0.0554763	0	0.00531568	0.011891	0	0	0	0	0	0	0
d__Bacteria;p__Firmicutes;c__Bacilli;o__Erysipelotrichales;f__Erysipelotrichaceae;g__Turicibacter;s__uncultured_bacterium	0	0.00772414	0.00945937	0.00918677	0	0.00251516	0	0.00903247	0	0.0122096	0.0483276	0.0401631	0.0625339	0	0	0	0	0.0389196	0.0128813	0.00699401	0	0.020824	0	0.117024	0	0.0300398	0.024628	0.0776626	0	0	0.0227639	0	0	0.0113716	0	0.118946	0.0216301	0	0.0148317	0	0	0.00750404	0	0.0400124	0	0	0	0.0683407	0.0186955
d__Bacteria;p__Firmicutes;c__Clostridia;o__Lachnospirales;f__Lachnospiraceae;g__.Ruminococcus._torques_group;s__Other	0	0	0	0	0	0	0	0	0	0	0	0	0	0	0	0	0	0	0	0	0	0	0	0	0	0	0	0	0	0	0	0	0	0	0	0	0	0	0	0	0.0281638	0	0.0608712	0.012668	0.0484709	0.103641	0	0.0523612	0
d__Bacteria;p__Firmicutes;c__Bacilli;o__Lactobacillales;f__Enterococcaceae;g__Enterococcus;s__Other	0	0	0	0	0.0238595	0	0	0.00504516	0.0557441	0.0222147	0.0278555	0	0.0163934	0	0	0	0	0	0.0390912	0	0	0	0	0.0387137	0	0.00295287	0.0108774	0.0718041	0	0.0623745	0.00350944	0.0124109	0.023635	0.00708971	0.00516296	0.0363233	0	0	0.00399315	0.0241709	0.00718083	0	0	0.0281168	0.0257464	0	0	0.0507918	0.0183804
d__Bacteria;p__Firmicutes;c__Bacilli;o__Erysipelotrichales;f__Erysipelatoclostridiaceae;g__Erysipelatoclostridium;s__uncultured_bacterium	0.0409215	0.00424828	0.0107075	0.0116632	0.00742877	0.00419194	0.0134359	0	0	0	0.0251706	0.00943681	0.00173705	0	0	0	0	0	0.00617229	0	0	0	0	0.000252207	0.0564955	0	0.0239097	0	0.025277	0.0275608	0.0184008	0	0	0	0	0	0	0	0.0067028	0	0	0	0	0	0	0	0	0.00413754	0
d__Bacteria;p__Desulfobacterota;c__Desulfovibrionia;o__Desulfovibrionales;f__Desulfovibrionaceae;g__uncultured;s__uncultured_bacterium	0	0	0	0	0	0	0	0	0	0	0	0	0	0	0	0	0	0	0	0	0	0	0	0	0	0	0	0	0	0	0	0	0	0	0	0	0	0	0	0	0	0	0	0	0	0	0	0	0
d__Bacteria;p__Bacteroidota;c__Bacteroidia;o__Bacteroidales;f__Bacteroidaceae;g__Bacteroides;s__Bacteroides_caecimuris	0	0	0	0	0	0	0	0	0	0	0	0	0	0	0	0	0	0	0	0	0	0	0	0	0	0	0	0	0	0	0	0	0	0	0	0	0.0822436	0	0.00370793	0.0282317	0	0.0138536	0	0	0	0	0	0	0
d__Bacteria;p__Proteobacteria;c__Gammaproteobacteria;o__Pseudomonadales;f__Moraxellaceae;g__Acinetobacter;s__Other	0	0.0310069	0	0	0.0185282	0.00369877	0	0	0	0	0	0	0	0	0	0	0	0	0	0	0	0	0	0	0	0.0148779	0	0.00555806	0	0	0	0	0	0	0	0	0	0	0.00456361	0	0	0	0	0	0	0	0	0.0122699	0
d__Bacteria;p__Bacteroidota;c__Bacteroidia;o__Bacteroidales;f__Tannerellaceae;g__Parabacteroides;s__Other	0	0	0	0	0	0	0	0	0	0	0	0	0	0	0	0	0	0	0	0	0	0	0	0	0	0	0	0	0	0	0	0	0	0	0	0	0	0	0	0	0	0	0	0	0	0	0	0	0
d__Bacteria;p__Firmicutes;c__Bacilli;o__Erysipelotrichales;f__Erysipelatoclostridiaceae;g__Erysipelatoclostridium;s__.Clostridium._cocleatum	0	0	0	0	0	0	0	0	0	0	0	0	0	0	0	0	0	0	0	0	0	0	0	0	0	0.000454287	0	0	0	0	0	0	0	0	0	0	0	0	0	0	0	0	0	0	0	0	0	0	0
d__Bacteria;p__Bacteroidota;c__Bacteroidia;o__Bacteroidales;f__Tannerellaceae;g__Parabacteroides;s__Parabacteroides_goldsteinii	0	0.0164966	0.0254221	0.00647068	0	0.009025	0.0337515	0	0	0	0	0	0.0374552	0.00122509	0.0215368	0	0.0298357	0	0.023079	0	0.0446006	0.0092907	0	0.0295082	0	0.017774	0	0	0	0	0.0261785	0.0399361	0.0283987	0	0	0	0.0528004	0	0	0	0.0120302	0	0.0486019	0	0.0285265	0.073975	0.0385917	0.0121273	0.0374961
d__Bacteria;p__Firmicutes;c__Clostridia;o__Clostridia_UCG.014;f__Clostridia_UCG.014;g__Clostridia_UCG.014;s__unidentified	0	0	0	0.00806838	0	0.0193322	0	0	0	0	0	0	0	0.0359044	0.0170905	0	0	0	0	0.103126	0.00974116	0.0385084	0	0	0	0	0	0	0	0	0	0	0	0	0.00193611	0	0	0	0.0260981	0	0	0	0	0	0	0	0	0	0
d__Bacteria;p__Firmicutes;c__Clostridia;o__Oscillospirales;f__Oscillospiraceae;g__uncultured;s__Other	0	0	0.0142547	0	0	0.00779208	0	0	0	0	0	0	0.00607969	0	0	0	0	0	0	0	0	0	0	0	0	0	0	0	0	0	0	0	0	0	0	0	0	0	0	0	0	0	0	0	0	0	0	0	0
d__Bacteria;p__Firmicutes;c__Clostridia;o__Lachnospirales;f__Lachnospiraceae;g__ASF356;s__uncultured_bacterium	0	0	0	0	0	0	0	0	0	0	0	0	0	0	0	0	0	0	0.0331872	0	0.0168383	0.0140322	0.245764	0.0535939	0	0	0	0	0	0	0	0	0	0	0	0	0.0119253	0	0	0	0	0	0	0	0	0	0	0	0
d__Bacteria;p__Firmicutes;c__Clostridia;o__Oscillospirales;f__Ruminococcaceae;g__Negativibacillus;s__unidentified	0	0	0	0	0	0	0	0	0	0	0	0	0	0	0	0	0	0	0	0	0	0.0165951	0	0	0	0	0	0	0	0	0	0	0	0	0	0.00332538	0.00731968	0	0	0	0	0	0.0114134	0	0.00821951	0	0	0	0
d__Bacteria;p__Firmicutes;c__Bacilli;o__Other;f__Other;g__Other;s__Other	0	0.000882759	0	0.00391436	0	0	0.00072845	0	0.0565519	0.00356113	0.0208077	0.0295938	0.000108566	0.00424068	0	0	0	0	0.00107344	0	0.000347899	0	0	0	0.0525232	0	0.0130323	0.0276401	0	0.00792234	0	0	0	0	0	0.00835607	0.000164487	0.00550448	0.0104107	0.0224306	0	0.0226276	0.0076089	0	0.0786897	0.004329	0	0.0757597	0.0120786
d__Bacteria;p__Desulfobacterota;c__Desulfovibrionia;o__Desulfovibrionales;f__Desulfovibrionaceae;g__Desulfovibrio;s__uncultured_bacterium	0.0313731	0.011531	0.00650332	0.00591149	0.00769096	0.0289491	0	0.0406868	0.0376474	0.0133119	0	0.00860637	0.0041255	0.0232766	0	0	0	0	0	0.0312589	0.00271361	0	0	0	0	0.0107893	0.00451514	0.0157729	0.00795956	0	0.0110974	0.00344065	0.0443386	0.0223923	0	0	0.00592154	0.021655	0.0122647	0.020787	0.0433647	0	0	0	0	0	0	0	0
d__Bacteria;p__Bacteroidota;c__Bacteroidia;o__Bacteroidales;f__Muribaculaceae;g__Muribaculaceae;s__uncultured_Bacteroidales	0	0.0472828	0.0164225	0.0135804	0.024646	0.0313163	0.0192635	0	0	0	0	0.0110222	0.00314841	0.00876408	0.0185494	0.0196406	0	0	0	0	0	0	0	0	0	0.00863146	0	0	0.00806712	0	0.0204875	0	0	0.00400112	0.0177477	0	0.0341311	0.0215945	0.018397	0	0	0.0137382	0.0856002	0.0676657	0	0.0854342	0.0259535	0	0
d__Bacteria;p__Actinobacteriota;c__Coriobacteriia;o__Coriobacteriales;f__Atopobiaceae;g__Coriobacteriaceae_UCG.002;s__uncultured_bacterium	0	0.0174345	0.0332392	0	0.0253452	0.0192829	0	0.00195297	0	0.0206037	0.0257299	0.0226483	0.0191076	0.00310983	0.0256357	0.00795892	0	0.0137561	0.0447267	0.02505	0.0548984	0	0	0	0.0873915	0	0.0115957	0.000300436	0.0206518	0.000669493	0.0131841	0.0244532	0.0316966	0.0539099	0	0	0	0.00659327	0	0.00599439	0.0136156	0	0.00998668	0	0	0.0131143	0	0	0
d__Bacteria;p__Actinobacteriota;c__Coriobacteriia;o__Coriobacteriales;f__Atopobiaceae;g__Other;s__Other	0	0	0.0178677	0.0270011	0	0	0.0169162	0.000488242	0	0.0219603	0.0296454	0	0	0	0	0	0	0	0	0.00028547	0	0	0	0	0	0.000340716	0	0	0	0	0.0178317	0	0	0	0.0251694	0.0232776	0.0399704	0	0.0102681	0	0	0.000808127	0	0.0281168	0	0	0	0	0.0191156
d__Bacteria;p__Proteobacteria;c__Gammaproteobacteria;o__Enterobacterales;f__Enterobacteriaceae;g__Klebsiella;s__Other	0	0	0.00604349	0	0.0217619	0	0.0211251	0.00496379	0	0.0099203	0.0412798	0.00513363	0	0	0	0	0.00938652	0.0509982	0.00939261	0.00827862	0	0	0	0	0	0.0218626	0.0359159	0.033799	0.0182855	0.0625976	0	0.00651266	0	0	0	0.00298431	0	0	0	0.00918496	0	0	0	0.00200834	0.0033845	0	0	0.0118419	0
d__Bacteria;p__Deferribacterota;c__Deferribacteres;o__Deferribacterales;f__Deferribacteraceae;g__Mucispirillum;s__Other	0	0	0	0	0	0	0	0	0	0	0	0	0	0	0	0	0	0	0	0	0	0	0	0	0	0	0	0	0	0	0	0	0	0	0	0	0	0	0	0	0	0	0	0	0	0	0	0	0
d__Bacteria;p__Bacteroidota;c__Bacteroidia;o__Bacteroidales;f__Rikenellaceae;g__Alistipes;s__uncultured_bacterium	0.0245529	0.0296828	0.0124154	0.0474517	0.00690439	0.0783646	0.0619183	0.0327122	0	0.0122096	0.0210314	0.0177412	0.0137879	0.0224756	0.0543282	0.0351733	0	0	0	0.0202683	0.000278319	0.0192862	0	0.0151324	0.00720906	0.0223737	0	0	0.027966	0	0.00920042	0.00700418	0	0	0.0237496	0	0	0.0376845	0.0119795	0.00396403	0.0104448	0.00877396	0.0114134	0.0125135	0	0.00623886	0	0	0.0155446
d__Bacteria;p__Deferribacterota;c__Deferribacteres;o__Deferribacterales;f__Deferribacteraceae;g__Mucispirillum;s__Mucispirillum_schaedleri	0	0.0294621	0.0206924	0.02085	0	0.0353603	0.046297	0.0533811	0.0331233	0.0163643	0	0.062132	0.0120508	0.000329831	0.0127831	0.0206033	0	0.0181178	0	0	0	0	0	0	0	0	0	0	0	0	0	0.0240845	0	0.0369226	0.0114876	0	0	0.0258287	0.00941244	0.00792807	0.0266716	0.00357885	0.00370934	0	0	0.00407436	0	0	0.0103981
d__Bacteria;p__Firmicutes;c__Bacilli;o__Staphylococcales;f__Staphylococcaceae;g__Staphylococcus;s__Other	0	0	0	0	0	0	0	0	0	0	0	0	0	0	0	0	0	0	0	0	0	0	0	0	0	0	0	0	0	0	0	0	0	0	0	0	0	0	0	0	0	0	0	0	0	0	0	0	0
d__Bacteria;p__Firmicutes;c__Clostridia;o__Oscillospirales;f__Ruminococcaceae;g__Anaerotruncus;s__uncultured_bacterium	0	0	0	0	0	0	0	0	0	0	0	0	0	0	0	0	0	0	0	0	0	0	0	0	0	0	0	0	0	0	0	0	0	0	0	0	0	0	0	0	0	0	0	0	0	0.0105679	0	0	0
d__Bacteria;p__Firmicutes;c__Bacilli;o__Erysipelotrichales;f__Erysipelatoclostridiaceae;g__Erysipelatoclostridium;s__unidentified	0	0.00115862	0	0.0158172	0	0.0035015	0	0	0	0	0	0.00528461	0	0.0015078	0	0	0	0	0	0	0	0.00301147	0	0	0	0	0	0	0	0	0.00626008	0	0	0	0	0	0.0441648	0	0	0	0	0	0	0	0	0	0	0	0.00735217
d__Bacteria;p__Firmicutes;c__Clostridia;o__Oscillospirales;f__Oscillospiraceae;g__Other;s__Other	0	0.00546207	0.0114958	0.0238057	0	0.0199241	0.00509915	0.035072	0	0.0231474	0	0.0167598	0	0.0510295	0.0216757	0.0101412	0	0	0	0.034185	0	0.0240918	0	0	0	0.0332198	0	0	0.016672	0	0.0285497	0.01536	0	0.00659834	0.0459503	0.00980559	0	0.0440358	0.0510553	0	0.0261121	0.00669591	0	0	0	0	0	0	0
d__Bacteria;p__Bacteroidota;c__Bacteroidia;o__Bacteroidales;f__Rikenellaceae;g__Alistipes;s__Other	0	0.0258759	0	0.0127816	0.000699178	0.0158307	0	0	0	0.0624046	0	0.0250642	0.0207361	0	0	0	0	0	0.0174434	0	0	0.0148011	0	0.0220681	0	0	0	0	0	0	0	0.0493979	0	0	0.0325266	0	0.0300189	0	0.0206788	0	0	0	0.0233974	0	0	0.0168067	0	0	0
d__Bacteria;p__Firmicutes;c__Clostridia;o__Oscillospirales;f__Oscillospiraceae;g__UCG.005;s__Other	0.0613822	0.0163862	0.0159627	0.00687011	0.0105751	0.020072	0	0	0	0	0	0	0	0	0	0	0	0	0	0	0	0	0	0	0.00735619	0	0	0	0.0123696	0	0	0	0	0	0.0120684	0	0	0	0.00570451	0	0	0	0	0	0	0	0	0	0
d__Bacteria;p__Bacteroidota;c__Bacteroidia;o__Bacteroidales;f__Rikenellaceae;g__Rikenella;s__uncultured_bacterium	0	0	0	0	0	0	0	0	0	0	0	0	0	0	0	0	0	0	0	0	0	0	0	0	0	0.00408859	0	0	0.0200065	0	0	0	0	0.0058262	0.0176186	0	0.0259067	0.00405275	0.00513406	0	0	0	0	0	0	0	0	0	0
d__Bacteria;p__Firmicutes;c__Clostridia;o__Oscillospirales;f__Ruminococcaceae;g__Incertae_Sedis;s__uncultured_bacterium	0.0278872	0.00590345	0.00374433	0.0250839	0	0.00991271	0	0.0106599	0	0	0	0	0	0.0252085	0.00819786	0.00866496	0	0	0	0	0	0.0148651	0	0.00643127	0	0	0	0	0.0108637	0	0	0	0	0	0.00535657	0.0090382	0	0.0137914	0.0122647	0	0	0	0	0	0	0	0	0	0
d__Bacteria;p__Firmicutes;c__Clostridia;o__Clostridiales;f__Clostridiaceae;g__Clostridium_sensu_stricto_1;s__Other	0	0	0	0	0.0135466	0	0	0	0	0	0	0	0.0333297	0	0	0.0139281	0	0.158027	0.052867	0	0	0	0	0.116646	0	0	0	0	0.0100032	0.012832	0	0	0	0	0	0.0328274	0	0	0.0134056	0	0	0	0	0	0	0	0	0.00741903	0.000525155
d__Bacteria;p__Firmicutes;c__Clostridia;o__Lachnospirales;f__Lachnospiraceae;g__Tuzzerella;s__uncultured_bacterium	0	0	0	0	0.00568083	0.00527691	0.00987454	0	0.0138956	0.0183992	0	0.00649253	0.00293128	0.00735052	0.00534945	0	0	0	0	0.022338	0	0.0110848	0	0	0	0.0123225	0	0	0	0	0	0	0	0	0	0	0	0	0.00684541	0	0.0198638	0	0	0	0	0	0	0	0
d__Bacteria;p__Firmicutes;c__Bacilli;o__Acholeplasmatales;f__Acholeplasmataceae;g__Anaeroplasma;s__uncultured_bacterium	0	0.0189793	0	0.0310753	0	0.0142033	0	0	0	0	0	0.00754945	0	0.00956509	0.0179241	0	0	0	0	0	0	0	0	0	0	0	0	0	0	0	0	0	0	0	0	0	0	0	0	0	0	0	0	0	0	0	0	0	0
d__Bacteria;p__Desulfobacterota;c__Desulfovibrionia;o__Desulfovibrionales;f__Desulfovibrionaceae;g__Desulfovibrio;s__Other	0	0	0	0	0	0	0	0	0	0	0	0	0	0	0	0	0	0	0.0105555	0.0171995	0	0.00897033	0	0	0	0	0	0	0	0	0	0	0	0	0	0	0	0	0	0	0	0	0	0	0	0	0	0	0
d__Bacteria;p__Firmicutes;c__Bacilli;o__Erysipelotrichales;f__Erysipelotrichaceae;g__Allobaculum;s__uncultured_bacterium	0	0.0265931	0.00610918	0.0144592	0.011449	0.0139074	0.0133549	0.0169257	0	0.0375615	0.0130887	0.020006	0.00716535	0.00155492	0.0227178	0.00750963	0	0.00889113	0.00706682	0.00171282	0.0065405	0.00826552	0	0	0	0.00499716	0	0.0357518	0	0	0.014512	0.0126567	0	0.0301137	0.0223943	0.00707708	0	0.0298814	0.0168283	0.0369332	0	0.0461787	0	0	0	0	0	0	0
d__Bacteria;p__Firmicutes;c__Bacilli;o__Lactobacillales;f__Aerococcaceae;g__Aerococcus;s__Other	0	0	0	0	0	0	0	0	0	0	0	0	0	0	0	0	0	0	0	0	0	0	0	0	0	0	0	0	0	0	0	0	0	0	0	0	0	0	0	0	0	0	0	0	0	0	0	0	0
d__Bacteria;p__Firmicutes;c__Bacilli;o__Erysipelotrichales;f__Erysipelotrichaceae;g__Dubosiella;s__Firmicutes_bacterium	0.014853	0.0181517	0.0225317	0.0116632	0.0269184	0.011047	0.0169162	0.0139149	0.0213282	0.0112769	0	0.0123811	0.00151992	0	0.0044463	0.00166881	0	0	0.00500939	0.00235512	0.00862789	0.00262703	0	0	0	0.00300965	0	0.00435632	0	0	0	0	0	0	0	0	0.0026318	0.00223808	0.00812892	0	0	0.0110829	0.011128	0.0390854	0.0120875	0.00229183	0.117355	0	0.00829745
d__Bacteria;p__Firmicutes;c__Bacilli;o__Lactobacillales;f__Streptococcaceae;g__Streptococcus;s__Streptococcus_danieliae	0	0	0	0.00279597	0	0	0	0	0	0.013651	0.00894955	0.00558659	0	0	0.0400861	0	0	0	0	0	0	0	0	0.0319042	0	0	0	0	0	0	0	0.0183092	0	0	0	0.0225102	0	0.00580692	0.0219624	0.0396403	0.00419659	0.00831217	0	0	0.0188565	0	0	0.0273934	0
d__Bacteria;p__Cyanobacteria;c__Vampirivibrionia;o__Gastranaerophilales;f__Gastranaerophilales;g__Gastranaerophilales;s__Other	0.0142467	0	0	0.0294776	0	0.00152883	0.0186969	0	0	0	0	0.0123056	0	0.00433492	0.0154231	0.0137997	0	0	0	0	0	0	0	0	0	0	0	0	0	0	0	0	0	0	0	0	0	0	0.00641757	0.00203036	0	0	0	0	0	0	0	0	0
d__Bacteria;p__Firmicutes;c__Clostridia;o__Lachnospirales;f__Lachnospiraceae;g__Blautia;s__Other	0	0	0.0105761	0.00551206	0.0065548	0	0	0	0	0.0113617	0	0.0040767	0	0	0	0	0	0	0	0	0	0	0	0	0	0.0154458	0	0	0	0	0	0	0	0	0.00400129	0	0	0	0.00884199	0.00493087	0.0183717	0.0226276	0	0	0	0	0	0	0
d__Bacteria;p__Bacteroidota;c__Bacteroidia;o__Bacteroidales;f__Muribaculaceae;g__Muribaculum;s__uncultured_bacterium	0	0.00744828	0.0254221	0.0248442	0.00839014	0.00976476	0.0156212	0	0	0	0	0.0322361	0.0204104	0.0260566	0.0258441	0.0360719	0	0	0.0132391	0.024479	0.0195519	0	0	0	0	0	0	0	0	0	0.0147017	0	0	0	0	0.00247271	0.0202319	0	0.00456361	0	0	0	0	0	0	0	0	0.0102725	0
d__Bacteria;p__Deferribacterota;c__Deferribacteres;o__Deferribacterales;f__Deferribacteraceae;g__Mucispirillum;s__uncultured_bacterium	0	0	0	0	0	0	0	0	0	0	0	0	0	0	0	0	0	0	0.0476787	0.0337568	0.0224047	0.0149292	0	0	0.0473738	0.0151051	0.0354028	0.00555806	0.00613101	0.00758759	0	0	0	0	0	0	0	0	0	0	0	0	0	0	0	0	0	0	0
d__Bacteria;p__Firmicutes;c__Clostridia;o__Lachnospirales;f__Lachnospiraceae;g__Lachnoclostridium;s__Other	0	0	0	0	0	0	0	0	0	0	0	0	0	0	0	0	0	0	0	0	0	0	0	0	0	0.00902896	0	0	0	0	0	0	0	0	0	0	0	0	0.0116942	0	0	0	0	0	0	0	0	0	0
d__Bacteria;p__Firmicutes;c__Clostridia;o__Peptococcales;f__Peptococcaceae;g__uncultured;s__uncultured_bacterium	0	0	0	0	0	0	0	0.00781186	0	0.00237409	0	0	0	0.00626679	0	0.00320924	0	0	0	0.0096346	0.00194823	0	0	0.00340479	0	0.00658717	0.00461775	0	0	0	0	0.0106906	0	0	0.00445305	0	0.00328974	0.00907331	0.00627496	0	0	0.00392519	0	0	0	0	0	0	0.00640689
d__Bacteria;p__Firmicutes;c__Clostridia;o__Oscillospirales;f__Oscillospiraceae;g__Colidextribacter;s__Other	0.0500152	0.00788966	0.00847402	0.0174948	0.00839014	0.0143019	0	0.0260395	0.0353854	0	0	0.0190246	0	0.0331244	0	0.0249037	0.0687228	0.0276799	0	0.000570939	0	0.0206318	0	0.034174	0	0	0	0	0	0	0	0	0	0.0164959	0.0168441	0.0196965	0	0.0176022	0.00998289	0	0.0230346	0	0.00789424	0	0	0	0	0	0
d__Bacteria;p__Proteobacteria;c__Alphaproteobacteria;o__Rickettsiales;f__Mitochondria;g__Mitochondria;s__Other	0	0	0	0	0	0.0352123	0	0	0	0.00695269	0	0	0	0	0	0	0	0	0	0	0	0	0	0	0	0	0	0	0	0	0	0	0	0	0	0	0	0	0.00727325	0	0	0	0	0	0	0.0132417	0	0	0
d__Bacteria;p__Firmicutes;c__Clostridia;o__Lachnospirales;f__Lachnospiraceae;g__Lachnospiraceae_UCG.006;s__uncultured_bacterium	0	0	0	0	0	0	0	0	0	0	0	0	0	0	0	0	0	0	0	0	0	0	0	0	0	0	0	0	0	0	0	0	0	0	0	0	0	0	0.00926982	0	0	0	0	0	0	0	0	0	0
d__Bacteria;p__Firmicutes;c__Clostridia;o__Lachnospirales;f__Lachnospiraceae;g__ASF356;s__Other	0	0	0	0	0	0	0	0	0	0	0	0	0	0	0	0	0	0	0	0	0	0	0	0	0	0	0	0	0	0	0.00910557	0	0	0.00540503	0	0.0116814	0	0	0	0	0	0	0	0	0	0	0	0	0
d__Bacteria;p__Firmicutes;c__Clostridia;o__Oscillospirales;f__Ruminococcaceae;g__Other;s__Other	0	0	0	0.00031954	0	0	0	0	0	0	0	0	0	0	0	0	0	0	0	0	0	0	0	0	0	0	0	0	0	0	0	0.00724994	0	0.00596659	0	0.00383697	0	0	0.00142613	0	0	0	0	0	0	0	0	0	0
d__Bacteria;p__Firmicutes;c__Clostridia;o__Oscillospirales;f__Oscillospiraceae;g__Oscillibacter;s__Other	0.0460746	0	0.0114301	0.0243649	0.00672959	0.0152883	0.0149737	0.0598096	0.0266602	0	0	0	0	0.0169156	0	0.0376123	0	0	0.00742464	0.0135598	0.0331895	0.0176844	0.0119066	0	0	0	0	0	0.00871249	0	0	0	0	0	0.0129074	0	0	0.0253448	0.0106959	0	0.0437378	0.0158162	0	0	0	0	0	0	0
d__Bacteria;p__Firmicutes;c__Bacilli;o__Erysipelotrichales;f__Erysipelotrichaceae;g__Ileibacterium;s__Ileibacterium_valens	0	0	0	0	0	0	0	0	0	0	0	0	0	0	0	0	0	0	0	0	0	0	0	0	0	0	0	0	0	0	0	0	0	0	0	0	0	0	0	0	0	0	0	0	0	0	0	0	0
d__Bacteria;p__Actinobacteriota;c__Actinobacteria;o__Bifidobacteriales;f__Bifidobacteriaceae;g__Bifidobacterium;s__Other	0	0.008	0.00551797	0	0.00786576	0.014006	0.0130312	0.0306778	0.0180966	0.0490928	0.0307641	0.0203835	0	0	0	0	0	0	0.00500939	0	0.00744503	0	0	0	0	0	0.0036942	0.0150218	0.00484027	0	0.00787252	0.0074957	0	0	0.0329784	0	0	0.0119163	0.0105533	0	0	0.0146617	0	0	0	0	0	0	0.00315093
d__Bacteria;p__Firmicutes;c__Clostridia;o__Peptostreptococcales.Tissierellales;f__Anaerovoracaceae;g__Other;s__Other	0	0.0232828	0.0146489	0.00519252	0.0305891	0.0252996	0.0300283	0.0058589	0	0.00958114	0	0.0175147	0.0124851	0.00447628	0.0120884	0	0	0	0	0	0.00570554	0	0	0	0	0.0172061	0	0	0	0	0.00654463	0	0	0	0.0109067	0	0	0	0	0	0	0	0	0	0	0	0	0	0.00703708
d__Bacteria;p__Actinobacteriota;c__Actinobacteria;o__Corynebacteriales;f__Corynebacteriaceae;g__Corynebacterium;s__Other	0	0	0	0	0	0	0	0	0	0	0	0	0	0	0	0	0	0	0	0	0	0	0	0	0	0	0	0	0	0	0	0	0	0	0	0	0	0	0	0	0	0	0	0	0	0	0	0	0
d__Bacteria;p__Firmicutes;c__Clostridia;o__Clostridia_UCG.014;f__Clostridia_UCG.014;g__Clostridia_UCG.014;s__Other	0	0	0	0.0504873	0	0	0.00509915	0	0	0	0	0.0101918	0	0	0	0	0	0	0	0	0	0	0	0	0	0	0	0	0.00494783	0	0.00284549	0	0	0.0223221	0	0	0	0	0.0192527	0	0	0.00496421	0	0	0	0	0	0	0
d__Bacteria;p__Firmicutes;c__Clostridia;o__Lachnospirales;f__Lachnospiraceae;g__Lachnospiraceae_NK4A136_group;s__uncultured_Clostridiales	0	0	0	0	0	0	0	0	0	0	0	0	0	0	0	0	0	0	0	0	0	0	0	0	0	0	0	0	0	0	0	0	0	0	0	0	0	0	0	0	0	0	0	0	0	0	0	0	0
d__Bacteria;p__Proteobacteria;c__Alphaproteobacteria;o__Rhodospirillales;f__uncultured;g__uncultured;s__Azospirillum_sp.	0	0.0041931	0	0.00615114	0	0.0177541	0.0242007	0	0	0	0	0	0	0.0042878	0	0.00750963	0	0	0	0	0	0	0	0	0	0	0	0	0	0	0	0	0	0	0	0	0	0	0.00128351	0	0	0	0	0	0	0	0	0	0.00483143
d__Bacteria;p__Firmicutes;c__Clostridia;o__Oscillospirales;f__Oscillospiraceae;g__Oscillibacter;s__uncultured_bacterium	0	0	0	0	0	0	0	0	0	0	0	0	0	0.0143241	0	0.00988447	0	0.0161047	0	0	0	0	0	0	0	0.0321976	0.00595177	0	0	0	0	0	0	0	0	0	0	0	0	0	0	0	0	0	0	0	0	0	0
d__Bacteria;p__Firmicutes;c__Clostridia;o__Oscillospirales;f__Ruminococcaceae;g__Ruminococcaceae;s__uncultured_bacterium	0	0	0	0	0	0.00877842	0	0.0106599	0	0	0	0	0	0.00664374	0	0	0	0	0	0.00670854	0	0.026078	0	0	0	0	0	0	0	0	0	0	0	0	0	0	0	0.00362932	0	0	0	0	0	0	0	0	0	0	0
d__Bacteria;p__Firmicutes;c__Clostridia;o__Lachnospirales;f__Lachnospiraceae;g__Lachnospiraceae_NK4A136_group;s__uncultured_bacterium	0	0	0	0.00439367	0	0	0	0	0	0	0	0	0	0.00801018	0	0	0	0	0	0.0382529	0	0.0369065	0	0	0	0.0283362	0	0	0	0	0	0	0	0	0	0	0	0	0	0	0	0	0	0	0	0	0	0	0
d__Bacteria;p__Proteobacteria;c__Alphaproteobacteria;o__Sphingomonadales;f__Sphingomonadaceae;g__uncultured;s__Other	0	0	0	0	0	0	0	0	0	0	0	0	0	0	0	0	0	0	0	0	0.00222655	0	0	0.0104666	0	0	0	0	0	0	0	0	0	0	0	0.00417804	0	0	0.00385054	0	0	0	0	0	0.00157138	0	0	0	0
d__Bacteria;p__Firmicutes;c__Bacilli;o__Erysipelotrichales;f__Erysipelotrichaceae;g__Dubosiella;s__uncultured_bacterium	0	0	0	0	0	0	0	0	0	0	0	0	0	0	0	0	0	0	0.0212899	0.00399657	0.0315892	0	0	0	0.0604679	0.0103918	0.0268856	0.0980922	0.037539	0.0140594	0.0262734	0.0259277	0.0452547	0.0404324	0.0492417	0.0658254	0	0	0	0	0	0	0	0	0	0	0	0	0
d__Bacteria;p__Firmicutes;c__Clostridia;o__Oscillospirales;f__Ruminococcaceae;g__.Eubacterium._siraeum_group;s__uncultured_bacterium	0	0	0	0	0	0	0	0	0	0	0	0	0	0.00570136	0	0	0	0	0	0	0.00626218	0.0370347	0	0	0	0	0	0	0	0	0	0	0	0	0	0	0	0	0	0	0	0	0	0	0	0	0	0	0
d__Bacteria;p__Firmicutes;c__Bacilli;o__Erysipelotrichales;f__Erysipelotrichaceae;g__Faecalibaculum;s__uncultured_bacterium	0	0.0248276	0.0137292	0.00758907	0.0169551	0.0190363	0.0120599	0.0106599	0.0423332	0.0216212	0.0406086	0.0433338	0.0135707	0.00131932	0.0159094	0	0	0.0177823	0.00831917	0	0.012246	0	0	0.00617907	0	0	0	0	0.0041949	0	0.00777767	0.00479233	0.00989373	0.0228134	0	0.0250682	0.0178469	0.0258892	0.0112664	0	0.00568871	0.0295544	0	0	0	0	0	0	0
d__Bacteria;p__Bacteroidota;c__Bacteroidia;o__Bacteroidales;f__Muribaculaceae;g__Muribaculum;s__Other	0	0	0	0	0	0.0173103	0	0	0	0.00593522	0	0	0	0	0	0.0368421	0	0	0	0.000499572	0	0	0	0	0.000588495	0	0	0	0	0	0	0	0	0	0	0	0.00888231	0	0.00513406	0	0	0.00981298	0.000856002	0	0	0	0	0	0
d__Bacteria;p__Firmicutes;c__Clostridia;o__Clostridiales;f__Clostridiaceae;g__Other;s__Other	0	0	0	0	0	0	0	0	0	0	0	0	0	0	0	0	0	0	0	0	0	0	0	0	0	0	0	0	0	0	0	0	0	0	0	0	0	0	0	0	0	0	0	0	0	0	0	0	0
d__Bacteria;p__Proteobacteria;c__Alphaproteobacteria;o__Rhizobiales;f__Xanthobacteraceae;g__Other;s__Other	0	0	0	0	0	0	0	0	0	0	0	0	0	0	0	0	0	0	0	0	0	0	0	0	0	0	0	0	0	0	0	0	0	0	0	0	0	0	0	0	0	0	0	0	0	0	0	0	0
d__Bacteria;p__Proteobacteria;c__Alphaproteobacteria;o__Rickettsiales;f__Mitochondria;g__Mitochondria;s__uncultured_Alphaproteobacteria	0	0	0	0	0	0	0	0.0420701	0	0	0	0	0	0.00438204	0	0	0	0	0	0	0	0	0	0	0	0	0	0	0	0	0	0	0	0	0	0	0	0	0	0	0	0	0	0	0	0	0	0	0
d__Bacteria;p__Deferribacterota;c__Deferribacteres;o__Deferribacterales;f__Deferribacteraceae;g__Mucispirillum;s__Mucispirillum_sp.	0	0	0	0	0	0	0	0	0	0	0	0	0	0	0	0	0	0	0.0243313	0.015344	0.014403	0.00781701	0	0	0	0.00715503	0.0183684	0	0.00387222	0.00401696	0	0	0	0	0	0	0	0	0	0	0	0	0	0	0	0	0	0	0
d__Bacteria;p__Patescibacteria;c__Saccharimonadia;o__Saccharimonadales;f__Saccharimonadaceae;g__Candidatus_Saccharimonas;s__uncultured_bacterium	0	0	0	0	0	0	0	0.00683538	0	0	0	0	0	0.0140414	0	0	0	0	0	0.00556666	0	0	0	0	0	0.00681431	0	0	0	0	0	0	0	0	0	0	0	0	0	0	0	0	0	0	0	0	0	0	0
d__Bacteria;p__Firmicutes;c__Bacilli;o__Erysipelotrichales;f__Erysipelatoclostridiaceae;g__Erysipelatoclostridiaceae;s__uncultured_bacterium	0	0	0	0	0	0	0	0.00520791	0	0	0	0.0040767	0.00347411	0	0	0	0	0	0	0	0	0	0	0	0	0	0	0	0	0	0	0	0	0	0	0	0	0	0	0	0	0	0.0575423	0	0.0043515	0	0	0	0
d__Bacteria;p__Firmicutes;c__Clostridia;o__Lachnospirales;f__Lachnospiraceae;g__.Eubacterium._xylanophilum_group;s__uncultured_bacterium	0	0	0	0	0	0	0	0	0	0	0	0	0	0	0	0	0	0	0	0	0	0	0	0	0	0	0	0	0	0	0	0	0	0	0	0	0	0	0	0	0	0	0	0	0	0	0	0	0
d__Bacteria;p__Firmicutes;c__Clostridia;o__Peptostreptococcales.Tissierellales;f__Anaerovoracaceae;g__.Eubacterium._nodatum_group;s__Other	0	0.00601379	0	0	0.0096137	0.00305765	0.0112505	0	0	0	0	0	0	0.00273288	0.0102126	0	0	0	0	0	0	0	0	0	0	0	0	0	0	0	0.00720857	0	0	0	0	0	0	0	0.00641757	0.00531761	0	0.00230894	0	0	0	0	0	0	0
d__Bacteria;p__Firmicutes;c__Clostridia;o__Monoglobales;f__Monoglobaceae;g__Monoglobus;s__Other	0	0	0	0	0	0	0	0	0	0	0	0	0	0	0	0	0	0	0	0	0	0	0	0	0	0	0	0	0	0	0	0	0	0	0	0	0	0	0	0	0	0	0	0	0	0	0	0	0
d__Bacteria;p__Firmicutes;c__Clostridia;o__Peptococcales;f__Peptococcaceae;g__uncultured;s__Other	0	0	0	0	0	0	0	0	0	0	0	0	0	0	0	0	0	0	0	0	0	0	0	0	0	0	0	0	0	0	0	0	0	0	0	0.00187585	0	0	0	0	0	0	0	0	0	0	0	0	0
d__Bacteria;p__Proteobacteria;c__Gammaproteobacteria;o__Acidiferrobacterales;f__Acidiferrobacteraceae;g__uncultured;s__uncultured_bacterium	0	0	0	0	0	0	0	0	0	0	0	0	0	0	0	0	0	0	0	0	0	0	0	0	0	0	0	0	0	0	0	0	0	0	0	0	0	0	0	0	0	0	0	0	0	0	0	0	0
d__Bacteria;p__Firmicutes;c__Clostridia;o__Lachnospirales;f__Lachnospiraceae;g__Blautia;s__Lachnospiraceae_bacterium	0	0	0	0	0	0.00325492	0	0.00976483	0	0	0	0	0	0.0030156	0	0	0	0	0	0.00649443	0	0.0125585	0	0	0	0	0	0	0	0	0	0	0	0	0	0.00085266	0	0	0.00427838	0	0	0	0	0	0	0	0	0	0
d__Bacteria;p__Firmicutes;c__Clostridia;o__Oscillospirales;f__Ruminococcaceae;g__uncultured;s__Other	0	0	0	0.000878735	0	0	0	0.00341769	0	0	0	0	0	0	0	0	0	0	0	0	0	0	0	0	0	0	0	0	0	0	0	0	0	0	0	0	0	0	0.0011409	0	0	0	0	0	0	0	0	0	0
d__Bacteria;p__Firmicutes;c__Clostridia;o__Oscillospirales;f__Ruminococcaceae;g__Anaerotruncus;s__Other	0	0	0	0	0	0	0	0	0	0	0	0	0	0	0	0	0	0	0	0	0	0	0	0	0	0	0	0	0	0	0	0	0	0	0	0	0	0	0	0	0	0	0	0	0	0	0	0.00385219	0
d__Bacteria;p__Cyanobacteria;c__Vampirivibrionia;o__Gastranaerophilales;f__Gastranaerophilales;g__Gastranaerophilales;s__uncultured_bacterium	0	0	0	0.0146988	0	0.00739754	0.0258195	0	0	0	0	0	0	0	0	0.00969191	0	0	0	0	0	0	0	0	0	0	0	0	0	0	0	0	0	0	0	0	0	0	0.00328009	0	0	0	0	0	0	0	0	0	0
d__Bacteria;p__Firmicutes;c__Clostridia;o__Clostridia_vadinBB60_group;f__Clostridia_vadinBB60_group;g__Clostridia_vadinBB60_group;s__uncultured_bacterium	0	0.0193655	0.0039414	0.0123023	0.00436987	0.0179021	0.0274383	0.00716088	0	0.00220451	0	0	0	0.0203553	0.0147978	0.0324134	0	0	0	0	0.00271361	0.0041648	0	0	0	0	0	0	0	0	0	0	0	0	0	0	0	0	0.00299487	0	0	0	0	0	0	0	0	0	0
d__Bacteria;p__Firmicutes;c__Clostridia;o__Lachnospirales;f__Lachnospiraceae;g__Lachnospiraceae_NK4A136_group;s__Clostridiales_bacterium	0	0	0	0	0	0	0	0	0	0	0	0	0	0	0	0	0	0	0	0	0	0	0	0	0	0	0	0	0	0	0	0	0	0	0	0	0	0	0	0	0	0	0	0	0	0	0	0	0
d__Bacteria;p__Firmicutes;c__Clostridia;o__Oscillospirales;f__Oscillospiraceae;g__Intestinimonas;s__Other	0	0	0	0	0	0.00429058	0	0	0	0	0	0	0	0.0148424	0	0	0	0	0.01637	0	0.0137072	0.00275517	0	0	0	0	0	0	0	0	0	0	0	0.00779166	0	0	0.00600378	0	0	0	0	0	0	0	0	0	0	0	0.00651192
d__Bacteria;p__Proteobacteria;c__Alphaproteobacteria;o__Rhizobiales;f__Rhizobiales_Incertae_Sedis;g__Phreatobacter;s__Other	0	0	0	0	0	0	0	0	0	0.000847889	0	0	0	0	0	0	0	0	0	0	0.00438352	0	0	0	0	0	0	0	0	0	0	0	0	0	0	0	0	0	0	0	0	0	0	0	0	0	0	0	0
d__Bacteria;p__Proteobacteria;c__Alphaproteobacteria;o__Caulobacterales;f__Caulobacteraceae;g__Brevundimonas;s__Other	0	0	0	0	0	0	0	0	0	0.00449381	0	0	0	0	0	0	0	0	0	0	0	0	0	0	0	0	0	0	0	0	0	0	0	0	0	0	0	0	0.00969766	0	0	0	0	0	0	0	0	0	0
d__Bacteria;p__Firmicutes;c__Clostridia;o__Oscillospirales;f__Ruminococcaceae;g__Ruminococcus;s__Other	0	0.0208552	0	0.0144592	0	0.0129704	0	0	0	0	0	0	0	0	0	0	0	0	0	0	0	0	0	0	0	0	0	0	0	0	0	0	0	0.000280781	0	0	0	0.00508105	0	0	0	0	0	0	0	0	0	0	0
d__Bacteria;p__Firmicutes;c__Clostridia;o__Oscillospirales;f__Oscillospiraceae;g__Colidextribacter;s__uncultured_bacterium	0	0	0	0	0	0	0	0	0	0	0	0	0	0	0	0	0	0	0	0	0	0	0	0	0	0.000227144	0	0	0	0	0	0	0	0	6.45369e-05	0	0	0	0	0	0	0	0	0	0	0	0	0	0
d__Bacteria;p__Campilobacterota;c__Campylobacteria;o__Campylobacterales;f__Helicobacteraceae;g__Helicobacter;s__Other	0	0	0	0	0	0	0	0	0	0	0	0	0	0	0	0	0	0	0.0223634	0.0172709	0	0.0253092	0	0.027995	0	0	0	0	0	0	0	0	0	0	0	0	0	0	0	0	0	0	0	0	0	0	0	0	0
d__Bacteria;p__Actinobacteriota;c__Acidimicrobiia;o__Microtrichales;f__uncultured;g__uncultured;s__uncultured_Actinomycetales	0	0	0	0	0	0	0	0	0	0	0	0	0	0	0	0	0	0	0	0	0	0	0	0	0	0	0	0	0	0	0	0	0	0	0	0	0	0	0	0	0	0	0	0	0	0	0	0	0
d__Bacteria;p__Firmicutes;c__Clostridia;o__Oscillospirales;f__Oscillospiraceae;g__uncultured;s__uncultured_bacterium	0	0	0	0.00702988	0	0.00734823	0	0.0143218	0	0	0	0	0	0.00603119	0	0	0	0	0	0.0162718	0.0113415	0	0	0	0	0	0	0	0	0	0	0	0	0	0.00574379	0	0	0.010888	0.0067028	0	0.0183717	0	0	0	0	0	0	0	0
d__Bacteria;p__Firmicutes;c__Clostridia;o__Lachnospirales;f__Lachnospiraceae;g__GCA.900066575;s__uncultured_bacterium	0	0	0	0	0	0	0	0	0	0	0	0	0	0.0093295	0	0	0	0	0	0.00563802	0	0	0	0	0	0	0	0	0	0	0	0	0	0	0	0	0	0	0.00926982	0	0	0	0	0	0	0	0	0	0
d__Bacteria;p__Bacteroidota;c__Bacteroidia;o__Bacteroidales;f__Muribaculaceae;g__Muribaculaceae;s__uncultured_Muribaculaceae	0	0.00706207	0.00269329	0.00623103	0	0.00512896	0.00777013	0	0	0	0	0.00452967	0	0.00197899	0.00326525	0.00872914	0	0	0	0	0	0	0	0	0	0.00505395	0	0	0	0	0	0	0	0	0.0102614	0	0	0.010767	0.00541928	0.00444745	0	0	0.00523112	0	0	0	0	0	0.00262577
d__Bacteria;p__Firmicutes;c__Clostridia;o__Oscillospirales;f__Ruminococcaceae;g__Paludicola;s__uncultured_bacterium	0	0	0	0	0	0	0	0	0	0	0	0	0	0	0	0	0	0	0	0	0	0.00756071	0	0	0	0	0	0	0	0	0	0	0	0	0	0	0	0	0.00385054	0	0	0.00126991	0	0	0	0	0	0	0
d__Bacteria;p__Firmicutes;c__Clostridia;o__Oscillospirales;f__Oscillospiraceae;g__UCG.005;s__unidentified	0	0	0	0.00822815	0	0	0	0	0	0	0	0	0	0.0110729	0.00368209	0	0	0	0	0	0	0	0	0	0	0.00210108	0	0	0	0	0	0	0	0	0	0	0	0	0	0	0	0	0	0	0	0	0	0	0
d__Bacteria;p__Firmicutes;c__Clostridia;o__Clostridia_vadinBB60_group;f__Clostridia_vadinBB60_group;g__Clostridia_vadinBB60_group;s__unidentified	0	0	0	0	0	0	0	0	0	0	0	0	0	0	0	0	0	0	0	0	0.0099499	0.0229384	0	0	0	0.00210108	0	0	0.00387222	0	0.00322489	0.00798722	0	0.00477327	0	0.00324011	0	0.00756109	0.00755847	0	0.00447636	0	0	0	0	0	0	0	0
d__Bacteria;p__Firmicutes;c__Bacilli;o__Lactobacillales;f__Streptococcaceae;g__Streptococcus;s__Other	0	0	0	0	0	0	0	0	0	0	0	0	0	0	0	0	0	0	0	0	0	0	0	0	0	0	0	0	0	0	0	0	0	0	0	0	0	0	0	0	0	0	0	0.000308976	0	0	0	0	0
d__Bacteria;p__Firmicutes;c__Clostridia;o__Oscillospirales;f__Oscillospirales;g__Hydrogenoanaerobacterium;s__uncultured_bacterium	0	0	0	0	0	0	0	0	0	0	0	0	0	0	0	0	0	0	0.00205743	0	0	0.0224899	0	0	0	0	0	0	0	0	0	0	0	0.0228836	0	0	0	0	0	0	0	0	0	0	0	0	0	0	0
d__Bacteria;p__Firmicutes;c__Clostridia;o__Oscillospirales;f__Ruminococcaceae;g__uncultured;s__uncultured_bacterium	0	0	0	0	0	0	0	0.00471967	0	0	0	0	0	0.00824577	0	0	0	0	0	0.016129	0	0	0	0	0	0	0	0	0	0	0	0	0	0.00533483	0.00503388	0	0	0.0149407	0.00741586	0	0.0212627	0	0	0	0	0	0	0	0
d__Bacteria;p__Proteobacteria;c__Alphaproteobacteria;o__Rhodospirillales;f__uncultured;g__uncultured;s__gut_metagenome	0	0	0	0	0	0	0	0	0	0	0	0	0	0	0	0	0	0	0	0	0	0	0	0	0	0.00124929	0	0	0	0	0	0	0	0	0.0216844	0	0	0	0	0	0	0	0	0	0	0	0	0	0
d__Bacteria;p__Firmicutes;c__Clostridia;o__Peptococcales;f__Peptococcaceae;g__uncultured;s__unidentified	0	0	0	0	0	0	0	0	0	0	0	0	0	0	0	0	0	0	0	0	0	0	0	0	0	0	0	0	0	0	0	0	0	0	0	0	0	0	0	0	0	0	0	0	0	0	0	0	0
d__Bacteria;p__Firmicutes;c__Clostridia;o__Lachnospirales;f__Lachnospiraceae;g__Lachnospiraceae_UCG.006;s__Other	0	0	0	0	0	0	0	0	0	0	0	0	0	0	0	0	0	0	0	0	0	0	0	0	0	0	0	0	0	0	0	0	0	0	0	0	0	0	0	0	0	0	0	0	0	0	0	0	0
d__Bacteria;p__Firmicutes;c__Clostridia;o__Oscillospirales;f__Ruminococcaceae;g__Incertae_Sedis;s__Other	0	0	0	0	0	0	0	0	0	0	0	0	0	0	0	0	0	0	0	0	0	0	0	0	0	0	0	0	0	0	0	0	0	0	0	0	0	0	0	0	0	0	0	0	0	0	0	0	0
d__Bacteria;p__Bacteroidota;c__Bacteroidia;o__Flavobacteriales;f__Flavobacteriaceae;g__uncultured;s__gut_metagenome	0	0	0	0	0	0	0	0	0	0	0	0	0	0	0	0	0	0	0	0	0	0	0	0	0	0	0	0	0	0	0	0	0	0	0	0	0	0	0	0	0	0	0	0	0	0	0	0	0
d__Bacteria;p__Proteobacteria;c__Gammaproteobacteria;o__Pseudomonadales;f__Moraxellaceae;g__Psychrobacter;s__Other	0	0	0	0	0	0	0	0	0	0	0	0	0	0	0	0	0	0	0	0	0	0	0	0	0	0	0	0	0	0	0	0	0	0	0	0	0	0	0	0	0	0	0	0	0	0	0	0	0
d__Bacteria;p__Firmicutes;c__Clostridia;o__Other;f__Other;g__Other;s__Other	0	0	0	0	0	0	0	0	0	0	0	0	0	0	0	0	0	0	0	0	0	0	0	0	0	0	0	0	0	0	0	0	0	0	0.000129074	0	0	0	0	0	0	0	0	0	0	0	0	0	0
d__Bacteria;p__Firmicutes;c__Clostridia;o__Oscillospirales;f__Ruminococcaceae;g__Fournierella;s__uncultured_Firmicutes	0	0	0	0	0	0	0	0	0	0	0	0	0	0	0	0	0	0	0	0	0	0	0	0	0	0	0	0	0	0	0	0	0	0	0	0	0	0	0	0	0	0	0	0	0	0	0	0	0
d__Bacteria;p__Desulfobacterota;c__Desulfovibrionia;o__Desulfovibrionales;f__Desulfovibrionaceae;g__Bilophila;s__uncultured_bacterium	0	0	0	0	0	0.00404399	0	0.00349906	0.00193892	0	0	0	0	0.00325119	0	0	0	0	0	0.00314017	0	0	0	0	0	0	0	0	0	0	0	0	0	0	0	0	0	0.00260102	0.00213919	0	0	0	0	0	0	0	0	0	0
d__Bacteria;p__Firmicutes;c__Bacilli;o__Lactobacillales;f__Carnobacteriaceae;g__Atopostipes;s__uncultured_bacterium	0	0	0	0	0	0	0	0	0	0	0	0	0	0	0	0	0	0	0	0	0	0	0	0	0	0	0	0	0	0	0	0	0	0	0	0	0	0	0	0	0	0	0	0	0	0	0	0	0
d__Bacteria;p__Firmicutes;c__Clostridia;o__Peptostreptococcales.Tissierellales;f__Anaerovoracaceae;g__Family_XIII_AD3011_group;s__Other	0	0	0	0	0	0	0	0	0	0	0	0	0	0	0	0	0	0	0	0	0	0	0	0	0	0	0	0	0	0	0	0	0	0	0	0	0	0	0	0	0	0	0	0	0	0	0	0	0
d__Bacteria;p__Firmicutes;c__Clostridia;o__Oscillospirales;f__Butyricicoccaceae;g__Butyricicoccus;s__uncultured_bacterium	0	0	0	0	0	0	0	0	0	0	0	0	0	0	0	0	0	0	0	0	0	0	0	0	0	0	0	0	0	0	0	0	0	0	0	0	0	0	0.00741586	0	0	0	0	0	0	0	0	0	0
d__Bacteria;p__Firmicutes;c__Clostridia;o__Oscillospirales;f__Ruminococcaceae;g__UBA1819;s__uncultured_bacterium	0	0	0	0	0	0	0	0	0	0	0	0	0	0	0	0	0	0	0	0	0	0.00518998	0	0	0	0	0	0	0	0	0	0	0	0	0	0	0	0	0	0	0	0	0	0	0	0	0	0	0
d__Bacteria;p__Firmicutes;c__Bacilli;o__Staphylococcales;f__Staphylococcaceae;g__Staphylococcus;s__Staphylococcus_lentus	0	0	0	0	0	0	0	0	0	0	0	0	0	0	0	0	0	0	0	0	0	0	0	0	0	0	0	0	0	0	0	0	0	0	0	0	0	0	0	0	0	0	0	0	0	0	0	0	0
d__Bacteria;p__Bacteroidota;c__Bacteroidia;o__Bacteroidales;f__Marinifilaceae;g__Odoribacter;s__Other	0	0	0	0	0	0	0	0	0	0	0	0	0	0	0	0	0	0	0	0	0	0	0	0	0	0	0	0	0	0	0	0	0	0	0	0	0	0	0	0	0	0	0	0	0	0	0	0	0
d__Bacteria;p__Firmicutes;c__Clostridia;o__Oscillospirales;f__Ruminococcaceae;g__Ruminococcus;s__unidentified	0	0	0	0	0	0	0	0	0	0	0	0	0	0	0	0	0	0	0	0	0	0	0	0	0	0	0	0	0	0	0	0	0	0	0	0	0	0	0	0	0	0	0	0	0	0	0	0	0
d__Bacteria;p__Firmicutes;c__Clostridia;o__Lachnospirales;f__Lachnospiraceae;g__uncultured;s__Other	0	0	0	0	0	0.00424126	0	0.0210758	0	0	0	0	0	0.000141356	0	0	0	0	0	0	0	0	0	0	0	0	0	0	0	0	0	0	0	0	0	0	0	0	0	0	0	0	0	0	0	0	0	0	0
d__Bacteria;p__Firmicutes;c__Bacilli;o__Mycoplasmatales;f__Mycoplasmataceae;g__Mycoplasma;s__Other	0	0	0	0	0	0	0	0	0	0	0	0	0	0	0	0	0	0	0	0	0	0	0	0	0	0	0	0	0	0	0	0	0	0	0	0	0	0	0	0	0	0	0	0	0	0	0	0	0
d__Bacteria;p__Firmicutes;c__Clostridia;o__Clostridia_vadinBB60_group;f__Clostridia_vadinBB60_group;g__Clostridia_vadinBB60_group;s__Other	0	0.00325517	0	0.009027	0	0	0	0	0	0	0	0.0014344	0	0	0	0	0	0	0	0	0	0	0	0	0	0	0	0	0	0	0	0	0	0	0	0	0	0	0.00427838	0	0	0	0	0	0	0	0	0	0
d__Bacteria;p__Bacteroidota;c__Bacteroidia;o__Bacteroidales;f__Prevotellaceae;g__Prevotellaceae_NK3B31_group;s__uncultured_bacterium	0	0	0	0	0	0	0	0	0	0	0	0	0	0	0	0	0	0	0	0	0	0	0	0	0	0	0	0	0	0	0	0	0	0	0	0	0	0	0	0	0	0	0	0	0	0	0	0	0
d__Bacteria;p__Firmicutes;c__Clostridia;o__Lachnospirales;f__Lachnospiraceae;g__Roseburia;s__Other	0	0	0	0	0	0	0	0	0	0	0	0	0	0	0	0	0	0	0	0	0	0	0	0	0	0	0	0	0	0	0	0	0	0	0	0	0	0	0	0	0	0	0	0	0	0	0	0	0
d__Bacteria;p__Firmicutes;c__Clostridia;o__Lachnospirales;f__Lachnospiraceae;g__Lachnospiraceae_FCS020_group;s__Other	0	0	0	0	0	0	0	0	0	0	0	0	0	0	0	0	0	0	0	0	0	0	0	0	0	0	0	0	0	0	0	0	0	0	0	0	0	0	0	0	0	0	0	0	0	0	0	0	0
d__Bacteria;p__Firmicutes;c__Bacilli;o__Mycoplasmatales;f__Mycoplasmataceae;g__Ureaplasma;s__uncultured_bacterium	0	0	0	0	0	0	0	0	0	0	0	0	0	0	0	0	0	0	0	0	0	0	0	0	0	0.00579216	0	0	0	0	0	0	0	0	0.00167796	0.00494543	0	0	0.00199658	0	0	0.00796583	0	0	0	0	0	0	0
d__Bacteria;p__Proteobacteria;c__Gammaproteobacteria;o__Burkholderiales;f__Burkholderiaceae;g__Ralstonia;s__Other	0	0	0	0	0	0	0	0	0	0	0	0	0	0	0	0	0	0	0	0	0	0	0	0	0	0	0	0	0	0	0	0	0	0	0	0	0	0	0	0	0	0	0	0	0	0	0	0	0
d__Bacteria;p__Firmicutes;c__Clostridia;o__Oscillospirales;f__.Eubacterium._coprostanoligenes_group;g__.Eubacterium._coprostanoligenes_group;s__Other	0	0	0	0	0	0	0	0	0	0	0	0	0	0	0	0	0	0	0	0	0	0	0	0	0	0.00312323	0	0	0	0	0	0	0	0	0.0127138	0	0	0.0145173	0.00798631	0	0	0	0	0	0	0	0	0	0
d__Bacteria;p__Firmicutes;c__Bacilli;o__Erysipelotrichales;f__Erysipelotrichaceae;g__Erysipelotrichaceae;s__uncultured_bacterium	0	0	0	0	0	0	0	0	0	0	0	0	0	0	0	0	0	0	0	0.000713674	0	0	0	0	0	0	0	0	0	0	0	0	0	0	0	0	0	0	0	0	0	0	0	0	0	0	0	0	0
d__Bacteria;p__Firmicutes;c__Clostridia;o__Oscillospirales;f__Other;g__Other;s__Other	0	0	0	0	0	0	0	0	0	0	0	0	0	0	0	0	0	0	0	0	0	0	0	0	0	0	0	0	0	0	0	0	0	0	0	0	0	0	0	0	0	0	0	0	0	0	0	0	0
d__Bacteria;p__Proteobacteria;c__Gammaproteobacteria;o__Enterobacterales;f__Enterobacteriaceae;g__Enterobacter;s__Other	0	0	0	0	0	0	0	0	0	0	0	0	0	0	0	0	0	0	0	0	0	0	0	0	0	0	0	0	0	0	0	0	0	0	0	0	0	0	0	0	0	0	0	0	0	0	0	0	0
d__Bacteria;p__Firmicutes;c__Clostridia;o__Lachnospirales;f__Lachnospiraceae;g__Blautia;s__unidentified	0	0	0	0	0	0	0	0	0	0	0	0	0	0	0	0	0	0	0	0	0	0	0	0	0	0	0	0	0	0	0	0	0	0	0	0	0	0	0	0	0	0	0	0	0	0	0	0	0
d__Bacteria;p__Firmicutes;c__Clostridia;o__Lachnospirales;f__Lachnospiraceae;g__uncultured;s__uncultured_bacterium	0	0	0	0	0	0.00863047	0	0	0	0	0	0	0	0.0245017	0	0	0	0	0	0	0	0	0	0	0	0	0	0	0	0	0	0	0	0	0	0	0	0	0	0	0	0	0	0	0	0	0	0	0
d__Bacteria;p__Firmicutes;c__Clostridia;o__Lachnospirales;f__Lachnospiraceae;g__Tuzzerella;s__Other	0	0.00231724	0.00387571	0.00846781	0	0	0	0	0	0	0	0	0	0	0	0	0	0	0	0	0	0	0	0	0	0	0	0	0	0	0.00834677	0	0	0	0	0	0	0	0	0	0	0	0	0	0	0	0	0	0
d__Bacteria;p__Firmicutes;c__Bacilli;o__Erysipelotrichales;f__Erysipelotrichaceae;g__uncultured;s__unidentified	0	0.00722759	0	0	0.00471945	0.00577008	0.0136787	0.0151355	0	0.0045786	0	0.0261211	0.00195419	0	0.00222315	0	0	0	0	0	0	0	0	0	0	0.00749574	0	0	0	0	0.00445793	0	0	0.00414151	0	0	0	0	0.00513406	0	0	0	0	0	0	0	0	0	0
d__Bacteria;p__Firmicutes;c__Clostridia;o__Oscillospirales;f__UCG.010;g__UCG.010;s__Other	0	0	0	0	0	0	0	0	0	0	0	0	0	0	0	0	0	0	0	0	0	0	0	0	0	0	0	0	0	0	0	0	0	0	0	0	0	0	0	0	0	0	0	0	0	0	0	0	0
d__Bacteria;p__Cyanobacteria;c__Cyanobacteriia;o__Chloroplast;f__Chloroplast;g__Chloroplast;s__Other	0	0	0	0	0	0	0	0	0	0	0	0	0	0	0	0	0	0	0	0	0	0	0	0	0	0	0	0	0	0	0	0	0	0	0	0	0	0	0	0	0	0	0	0	0	0	0	0	0
d__Bacteria;p__Firmicutes;c__Clostridia;o__Clostridia_UCG.014;f__Clostridia_UCG.014;g__Clostridia_UCG.014;s__uncultured_bacterium	0	0.00474483	0	0.00782873	0	0	0	0	0	0	0	0	0	0	0	0	0	0	0	0	0	0	0	0	0	0	0	0	0	0	0	0	0	0	0	0	0	0	0.0022818	0	0	0	0	0	0	0	0	0	0
d__Bacteria;p__Proteobacteria;c__Gammaproteobacteria;o__Burkholderiales;f__Comamonadaceae;g__Methylibium;s__Other	0	0	0	0	0	0	0	0	0	0	0	0	0	0	0	0	0	0	0	0	0	0	0	0	0	0	0	0	0	0	0	0	0	0	0	0	0	0	0	0	0	0	0	0	0	0	0	0	0
d__Bacteria;p__Proteobacteria;c__Gammaproteobacteria;o__Burkholderiales;f__Comamonadaceae;g__Methylibium;s__beta_proteobacterium	0	0	0	0	0	0	0	0	0	0	0	0	0	0	0	0	0	0	0	0	0	0	0	0	0	0	0	0	0	0	0	0	0	0	0	0	0	0	0	0	0	0	0	0	0	0	0	0	0
d__Bacteria;p__Firmicutes;c__Clostridia;o__Peptococcales;f__Peptococcaceae;g__Peptococcus;s__uncultured_organism	0	0	0	0	0	0	0	0	0	0	0	0	0	0	0	0	0	0	0	0	0	0	0	0	0	0	0	0	0	0	0	0	0	0	0	0	0	0	0	0	0	0	0	0	0	0	0	0	0
d__Bacteria;p__Firmicutes;c__Bacilli;o__Lactobacillales;f__Streptococcaceae;g__Streptococcus;s__Streptococcus_merionis	0	0	0	0	0	0	0	0	0	0	0	0	0	0	0	0	0	0	0	0	0	0	0	0	0	0	0.00564392	0	0	0	0	0	0	0	0	0	0	0	0	0	0	0	0	0	0	0	0	0	0
d__Bacteria;p__Proteobacteria;c__Gammaproteobacteria;o__Burkholderiales;f__Comamonadaceae;g__Comamonas;s__Other	0	0	0	0	0	0	0	0	0	0	0	0	0	0	0	0	0	0	0	0	0	0	0	0	0	0	0	0	0	0	0	0	0	0	0	0	0	0	0	0	0	0	0	0	0	0	0	0	0
d__Bacteria;p__Firmicutes;c__Clostridia;o__Oscillospirales;f__UCG.010;g__UCG.010;s__uncultured_organism	0	0.00601379	0	0.00327528	0	0.00305765	0.00267098	0.00219709	0.00565519	0	0	0.00249132	0	0.00207322	0.00229262	0	0	0	0	0	0	0	0	0	0	0	0	0	0	0	0	0	0	0	0	0	0	0.0102226	0	0	0	0	0	0	0	0	0	0	0
d__Bacteria;p__Firmicutes;c__Clostridia;o__Peptostreptococcales.Tissierellales;f__Peptostreptococcaceae;g__Romboutsia;s__Other	0	0	0	0	0	0	0	0	0	0	0	0	0	0	0	0	0	0	0	0	0	0	0	0	0	0	0	0	0	0	0	0	0	0	0	0	0	0	0	0	0	0	0	0	0	0	0	0	0
d__Bacteria;p__Actinobacteriota;c__Coriobacteriia;o__Coriobacteriales;f__Eggerthellaceae;g__Enterorhabdus;s__Adlercreutzia_mucosicola	0	0	0	0	0	0	0	0	0	0	0	0	0.0183476	0	0	0	0	0	0	0	0	0	0	0	0	0	0	0	0	0	0	0	0	0	0	0	0	0	0	0	0	0	0	0	0	0	0	0	0
d__Bacteria;p__Firmicutes;c__Clostridia;o__Oscillospirales;f__Butyricicoccaceae;g__UCG.009;s__.Clostridium._leptum	0	0	0	0	0	0	0	0	0	0	0	0	0	0	0	0	0	0	0	0	0	0	0	0	0	0	0	0	0	0	0	0	0	0	0	0	0	0	0	0	0	0	0	0	0	0	0	0	0
d__Bacteria;p__Firmicutes;c__Clostridia;o__Clostridiales;f__Clostridiaceae;g__Candidatus_Arthromitus;s__Other	0	0	0	0	0	0	0	0	0	0	0	0	0	0	0	0	0	0	0	0	0	0	0	0	0	0	0	0	0	0	0	0	0	0	0	0	0	0	0	0	0	0	0	0	0	0	0	0	0
d__Bacteria;p__Bacteroidota;c__Bacteroidia;o__Bacteroidales;f__Muribaculaceae;g__Muribaculaceae;s__uncultured_Barnesiella	0	0	0	0	0	0	0	0	0	0	0	0	0	0	0	0	0	0	0	0	0	0	0	0	0	0	0	0	0	0	0	0	0	0	0	0	0	0	0	0	0	0	0	0	0	0	0	0	0
d__Bacteria;p__Firmicutes;c__Clostridia;o__Lachnospirales;f__Lachnospiraceae;g__ASF356;s__uncultured_Clostridiales	0	0	0	0	0	0	0	0	0	0	0	0	0	0	0	0	0	0	0	0	0	0	0	0	0	0	0	0	0	0	0	0	0	0	0	0	0	0	0	0	0	0.0124683	0	0	0	0	0	0	0
d__Bacteria;p__Firmicutes;c__Clostridia;o__Oscillospirales;f__Oscillospiraceae;g__UCG.005;s__uncultured_Clostridiales	0	0	0	0	0	0	0	0.00488242	0	0	0	0	0	0.00532441	0	0	0	0	0	0	0	0	0	0.00668348	0	0	0	0	0	0	0	0	0	0	0	0	0	0.0037503	0	0	0	0	0	0	0	0	0	0	0
d__Bacteria;p__Bacteroidota;c__Bacteroidia;o__Bacteroidales;f__Bacteroidaceae;g__Bacteroides;s__uncultured_bacterium	0	0	0	0	0	0	0	0	0	0	0	0	0	0	0	0	0	0	0	0	0	0	0	0	0	0	0	0	0	0	0	0	0	0	0	0	0	0	0	0	0	0	0	0	0	0.0204991	0	0	0
d__Bacteria;p__Bacteroidota;c__Bacteroidia;o__Bacteroidales;f__Marinifilaceae;g__Odoribacter;s__uncultured_bacterium	0	0	0	0	0	0	0	0	0	0	0	0	0	0	0	0	0	0	0	0	0	0	0	0	0	0	0	0	0	0	0	0	0	0	0	0	0	0	0	0	0	0	0	0	0	0	0	0	0
d__Bacteria;p__Firmicutes;c__Clostridia;o__Oscillospirales;f__UCG.010;g__UCG.010;s__unidentified	0	0	0	0	0	0	0	0	0	0	0	0	0	0	0	0	0	0	0	0	0	0	0	0	0	0	0	0	0	0	0	0	0	0	0	0	0	0	0	0	0	0	0	0	0	0	0	0	0
d__Bacteria;p__Bacteroidota;c__Bacteroidia;o__Flavobacteriales;f__Weeksellaceae;g__Elizabethkingia;s__Other	0	0	0	0	0	0	0	0	0	0	0	0	0	0	0	0	0	0	0	0	0	0	0	0	0	0	0	0	0	0	0	0	0	0	0	0	0	0	0	0	0	0	0	0	0	0	0	0	0
d__Bacteria;p__Firmicutes;c__Clostridia;o__Peptococcales;f__Peptococcaceae;g__Peptococcus;s__Other	0	0	0	0.00215689	0	0	0	0.00325494	0	0.00220451	0	0	0	0.00339255	0	0	0	0	0	0	0	0.00980329	0	0	0	0	0.00410467	0	0	0	0	0	0	0.002878	0	0.00144952	0	0	0	0	0	0	0	0	0	0	0	0	0
d__Bacteria;p__Firmicutes;c__Clostridia;o__Oscillospirales;f__Ruminococcaceae;g__Pygmaiobacter;s__uncultured_bacterium	0	0	0	0	0	0	0	0	0	0	0	0	0	0	0	0	0	0	0	0	0	0	0	0	0	0	0	0	0	0	0	0	0	0	0	0	0	0	0	0	0	0	0	0	0	0	0	0	0
d__Bacteria;p__Firmicutes;c__Clostridia;o__Lachnospirales;f__Lachnospiraceae;g__Marvinbryantia;s__Clostridiales_bacterium	0	0	0	0	0	0	0	0	0	0	0	0	0	0	0	0	0	0	0	0	0	0	0	0	0	0	0	0	0	0	0	0	0	0	0	0	0	0	0	0	0	0	0	0	0	0	0	0	0
d__Bacteria;p__Firmicutes;c__Clostridia;o__Lachnospirales;f__Lachnospiraceae;g__Acetatifactor;s__Acetatifactor_muris	0	0	0	0	0	0	0	0	0	0	0	0	0	0	0	0	0	0	0	0	0	0	0	0	0	0	0	0	0	0	0	0	0	0	0	0	0	0	0	0	0	0	0	0	0	0	0	0	0
d__Bacteria;p__Firmicutes;c__Bacilli;o__Lactobacillales;f__Carnobacteriaceae;g__Jeotgalibaca;s__Trichococcus_sp.	0	0	0	0	0	0	0	0	0	0	0	0	0	0	0	0	0	0	0	0	0	0	0	0	0	0	0	0	0	0	0	0	0	0	0	0	0	0	0	0	0	0	0	0	0	0	0	0	0
d__Bacteria;p__Firmicutes;c__Clostridia;o__Lachnospirales;f__Lachnospiraceae;g__Lachnospiraceae_UCG.010;s__uncultured_bacterium	0	0	0	0	0	0	0	0	0	0	0	0	0	0	0	0	0	0	0	0	0	0.00429295	0	0	0	0	0	0	0	0	0	0	0	0	0	0	0	0	0	0	0	0	0	0	0	0	0	0	0
d__Bacteria;p__Actinobacteriota;c__Coriobacteriia;o__Coriobacteriales;f__Eggerthellaceae;g__Enterorhabdus;s__mouse_gut	0	0.00347586	0	0	0.0033211	0	0	0	0	0	0	0	0	0	0	0	0	0	0	0	0	0	0	0	0	0	0	0	0	0	0.00275064	0	0	0	0	0	0	0.00127026	0	0	0	0	0	0	0	0	0	0	0
d__Bacteria;p__Bacteroidota;c__Bacteroidia;o__Bacteroidales;f__Rikenellaceae;g__Alistipes;s__Alistipes_inops	0	0	0	0	0	0	0	0	0	0	0	0	0	0	0	0	0	0	0	0	0	0	0	0	0	0	0	0	0	0	0	0	0	0	0	0	0	0	0	0	0	0	0	0	0	0	0	0	0
d__Bacteria;p__Actinobacteriota;c__Acidimicrobiia;o__Microtrichales;f__uncultured;g__uncultured;s__Other	0	0	0	0	0	0	0	0	0	0	0	0	0	0	0	0	0	0	0	0	0	0	0	0	0	0	0	0	0	0	0	0	0	0	0	0	0	0	0	0	0	0	0	0	0	0	0	0	0
d__Bacteria;p__Proteobacteria;c__Alphaproteobacteria;o__Sphingomonadales;f__Sphingomonadaceae;g__Sphingosinicella;s__Other	0	0	0	0	0	0	0	0	0	0	0	0	0	0	0	0	0	0	0	0	0	0	0	0	0	0	0	0	0	0	0	0	0	0	0	0	0	0	0	0	0	0	0	0	0	0	0	0	0
d__Bacteria;p__Firmicutes;c__Clostridia;o__Lachnospirales;f__Lachnospiraceae;g__Roseburia;s__uncultured_bacterium	0	0	0	0	0	0	0	0	0	0	0	0	0	0	0	0	0	0	0	0	0	0	0	0	0	0	0	0	0	0	0	0	0	0	0	0	0	0	0	0	0	0	0	0	0	0	0	0	0
d__Bacteria;p__Actinobacteriota;c__Coriobacteriia;o__Coriobacteriales;f__Eggerthellaceae;g__Parvibacter;s__Adlercreutzia_caecicola	0	0	0	0	0	0	0	0	0	0	0.00581721	0.00158538	0	0	0	0	0	0	0	0	0	0	0	0	0	0	0	0	0	0	0	0	0	0	0	0	0	0	0	0	0	0	0	0	0	0	0	0	0
d__Bacteria;p__Actinobacteriota;c__Coriobacteriia;o__Coriobacteriales;f__Eggerthellaceae;g__Enterorhabdus;s__Other	0	0	0	0	0.00603041	0	0	0	0	0	0	0	0	0	0	0	0	0	0.00026836	0	0	0	0	0	0	0	0	0	0	0	0	0	0	0	0	0	0	0	0	0	0	0	0.00266312	0.013286	0	0	0	0	0
d__Bacteria;p__Bacteroidota;c__Bacteroidia;o__Bacteroidales;f__Muribaculaceae;g__Muribaculaceae;s__uncultured_organism	0	0	0	0	0	0.00325492	0	0	0	0	0	0	0	0.00593696	0.0044463	0.00160462	0	0	0	0	0	0	0	0	0	0	0	0	0	0	0	0	0	0	0	0	0	0	0	0	0	0	0	0	0	0	0	0	0
d__Bacteria;p__Firmicutes;c__Clostridia;o__Peptostreptococcales.Tissierellales;f__Anaerovoracaceae;g__Anaerovorax;s__Other	0	0	0	0	0	0	0	0	0	0	0	0	0	0	0	0	0	0	0	0	0	0	0	0	0	0	0	0	0	0	0	0	0	0	0	0	0	0	0	0	0	0	0	0	0	0	0	0	0
d__Bacteria;p__Firmicutes;c__Bacilli;o__RF39;f__RF39;g__RF39;s__uncultured_bacterium	0	0	0	0	0	0	0	0	0	0	0	0	0	0	0	0	0	0	0	0	0	0	0	0	0	0	0	0	0	0	0	0	0	0	0	0	0	0	0	0	0	0	0	0	0	0	0	0	0
d__Bacteria;p__Firmicutes;c__Clostridia;o__Oscillospirales;f__Butyricicoccaceae;g__UCG.009;s__Other	0	0	0	0	0	0	0	0	0	0	0	0	0	0	0	0	0	0	0	0	0	0	0	0	0	0	0	0	0	0	0	0	0	0	0	0	0	0	0	0	0	0	0	0	0	0	0	0	0
d__Bacteria;p__Firmicutes;c__Clostridia;o__Oscillospirales;f__Oscillospiraceae;g__uncultured;s__Clostridium_sp.	0	0	0	0	0	0	0	0	0	0	0	0	0	0	0	0	0	0	0	0	0	0	0	0	0	0	0	0	0	0	0	0	0	0.00856381	0	0	0	0	0	0	0	0	0	0	0	0	0	0	0
d__Bacteria;p__Firmicutes;c__Clostridia;o__Oscillospirales;f__Ruminococcaceae;g__Incertae_Sedis;s__Acutalibacter_muris	0	0	0	0	0	0	0	0	0	0	0	0	0	0	0	0	0	0	0	0	0	0	0	0	0	0	0	0	0	0	0	0	0	0	0	0	0	0	0	0	0	0	0	0	0	0	0	0	0
d__Bacteria;p__Proteobacteria;c__Gammaproteobacteria;o__Pseudomonadales;f__Pseudomonadaceae;g__Pseudomonas;s__Other	0	0	0	0	0	0	0	0	0	0	0	0	0	0	0	0	0	0	0	0	0	0	0	0	0	0	0	0	0	0	0	0	0	0	0	0	0	0	0	0	0	0	0	0	0	0	0	0	0
d__Bacteria;p__Firmicutes;c__Bacilli;o__Lactobacillales;f__Carnobacteriaceae;g__Atopostipes;s__Other	0	0	0	0	0	0	0	0	0	0	0	0	0	0	0	0	0	0	0	0	0	0	0	0	0	0	0	0	0	0	0	0	0	0	0	0	0	0	0	0	0	0	0	0	0	0	0	0	0
d__Bacteria;p__Firmicutes;c__Bacilli;o__Bacillales;f__Planococcaceae;g__Sporosarcina;s__uncultured_bacterium	0	0	0	0	0	0	0	0	0	0	0	0	0	0	0	0	0	0	0	0	0	0	0	0	0	0	0	0	0	0	0	0	0	0	0	0	0	0	0	0	0	0	0	0	0	0	0	0	0
d__Bacteria;p__Firmicutes;c__Clostridia;o__Lachnospirales;f__Lachnospiraceae;g__Acetatifactor;s__Other	0	0	0	0	0	0	0	0	0	0	0	0	0	0	0	0	0	0	0	0	0	0	0	0	0	0	0	0	0	0	0	0	0	0	0	0	0	0	0	0	0	0	0	0	0	0	0	0	0
d__Bacteria;p__Firmicutes;c__Bacilli;o__Lactobacillales;f__Lactobacillaceae;g__Lactobacillus;s__gut_metagenome	0	0	0	0	0	0	0	0	0	0	0	0	0	0	0	0	0	0	0	0	0	0	0	0	0	0	0	0	0	0	0	0	0	0	0	0	0	0	0	0	0	0	0	0	0	0	0	0	0
d__Bacteria;p__Actinobacteriota;c__Coriobacteriia;o__Coriobacteriales;f__Eggerthellaceae;g__Other;s__Other	0	0	0	0	0	0	0	0	0	0	0	0	0	0	0	0	0	0	0	0	0	0	0	0	0	0	0	0	0	0	0	0	0	0	0	0	0	0	0	0	0	0	0	0	0	0	0	0	0
d__Bacteria;p__Actinobacteriota;c__Actinobacteria;o__Corynebacteriales;f__Corynebacteriaceae;g__Corynebacterium;s__Corynebacterium_stationis	0	0	0	0	0	0	0	0	0	0	0	0	0	0	0	0	0	0	0	0	0	0	0	0	0	0	0	0	0	0	0	0	0	0	0	0	0	0	0	0	0	0	0	0	0	0	0	0	0
d__Bacteria;p__Bacteroidota;c__Bacteroidia;o__Bacteroidales;f__Tannerellaceae;g__Tannerellaceae;s__uncultured_bacterium	0	0	0	0.00063908	0	0.000197268	0	0	0	0	0	0	0	0	0	0	0	0	0	0	0	0	0	0	0	0	0	0	0	0	0	0	0	0	0	0	0	0.000120977	0	0	0	0.000230894	0.00998668	0	0	0	0	0	0
d__Bacteria;p__Proteobacteria;c__Gammaproteobacteria;o__Burkholderiales;f__Comamonadaceae;g__Comamonas;s__Comamonas_sediminis	0	0	0	0	0	0	0	0	0	0	0	0	0	0	0	0	0	0	0	0	0	0	0	0	0	0	0	0	0	0	0	0	0	0	0	0	0	0	0	0	0	0	0	0	0	0	0	0	0
d__Bacteria;p__Actinobacteriota;c__Actinobacteria;o__Corynebacteriales;f__Corynebacteriaceae;g__Corynebacterium;s__Corynebacterium_mastitidis	0	0	0	0	0	0	0	0	0	0	0	0	0	0	0	0	0	0	0	0	0	0	0	0	0	0	0	0	0	0	0	0	0	0	0	0	0	0	0	0	0	0	0	0	0	0	0	0	0
d__Bacteria;p__Proteobacteria;c__Gammaproteobacteria;o__Pseudomonadales;f__Moraxellaceae;g__Acinetobacter;s__Acinetobacter_radioresistens	0	0	0	0	0	0	0	0	0	0	0	0	0	0	0	0	0	0	0	0	0	0	0	0	0	0	0	0	0	0	0	0	0	0	0	0	0	0	0	0	0	0	0	0	0	0	0	0	0
d__Bacteria;p__Firmicutes;c__Clostridia;o__Oscillospirales;f__Butyricicoccaceae;g__UCG.009;s__uncultured_bacterium	0	0	0	0	0	0	0	0	0	0	0	0	0	0	0	0	0	0	0	0	0	0	0	0	0	0	0	0	0	0	0	0	0	0	0	0	0	0	0	0	0	0	0	0	0	0	0	0	0
d__Eukaryota;p__Diatomea;c__Bacillariophyceae;o__Bacillariophyceae;f__Bacillariophyceae;g__Other;s__Other	0	0	0	0	0	0	0	0	0	0	0	0	0	0	0	0	0	0	0	0	0	0	0	0	0	0	0	0	0	0	0	0	0	0	0	0	0	0	0	0	0	0	0	0	0	0	0	0	0
d__Bacteria;p__Proteobacteria;c__Gammaproteobacteria;o__Burkholderiales;f__Burkholderiaceae;g__Limnobacter;s__Other	0	0	0	0	0	0	0	0	0	0	0	0	0	0	0	0	0	0	0	0	0	0	0	0	0	0	0	0	0	0	0	0	0	0	0	0	0	0	0	0	0	0	0	0	0	0	0	0	0
d__Bacteria;p__Firmicutes;c__Bacilli;o__Staphylococcales;f__Staphylococcaceae;g__Jeotgalicoccus;s__Other	0	0	0	0	0	0	0	0	0	0	0	0	0	0	0	0	0	0	0	0	0	0	0	0	0	0	0	0	0	0	0	0	0	0	0	0	0	0	0	0	0	0	0	0	0	0	0	0	0
d__Bacteria;p__Proteobacteria;c__Gammaproteobacteria;o__Aeromonadales;f__Aeromonadaceae;g__Oceanisphaera;s__uncultured_proteobacterium	0	0	0	0	0	0	0	0	0	0	0	0	0	0	0	0	0	0	0	0	0	0	0	0	0	0	0	0	0	0	0	0	0	0	0	0	0	0	0	0	0	0	0	0	0	0	0	0	0
d__Bacteria;p__Firmicutes;c__Negativicutes;o__Veillonellales.Selenomonadales;f__Veillonellaceae;g__Megasphaera;s__Other	0	0	0	0	0	0	0	0	0	0	0	0	0	0	0	0	0	0	0	0	0	0	0	0	0	0	0	0	0	0	0	0	0	0	0	0	0	0	0	0	0	0	0	0	0	0	0	0	0
d__Bacteria;p__Bacteroidota;c__Bacteroidia;o__Bacteroidales;f__Other;g__Other;s__Other	0	0	0	0	0	0	0	0	0	0	0	0	0	0	0	0	0	0	0	0	0	0	0	0	0	0	0	0	0	0	0	0	0	0	0	0	0	0	0	0	0	0	0.00152178	0.0152943	0.000362625	0	0	0	0
d__Bacteria;p__Firmicutes;c__Clostridia;o__Oscillospirales;f__Ruminococcaceae;g__Harryflintia;s__uncultured_bacterium	0	0	0	0	0	0	0	0	0	0	0	0	0	0	0	0	0	0	0	0	0	0	0	0	0	0	0	0	0	0	0	0	0	0	0	0	0	0	0.00185396	0	0	0	0	0	0	0	0	0	0
d__Eukaryota;p__Arthropoda;c__Maxillopoda;o__Cyclopoida;f__Cyclopoida;g__Cyclopoida;s__Cyclopina_sp.	0	0	0	0	0	0	0	0	0	0	0	0	0	0	0	0	0	0	0	0	0	0	0	0	0	0	0	0	0	0	0	0	0	0	0	0	0	0	0	0	0	0	0	0	0	0	0	0	0
d__Bacteria;p__Proteobacteria;c__Gammaproteobacteria;o__Burkholderiales;f__Comamonadaceae;g__Delftia;s__Other	0	0	0	0	0	0	0	0	0	0	0	0	0	0	0	0	0	0	0	0	0.00563596	0	0	0	0	0	0	0	0	0	0	0	0	0	0	0	0	0	0	0	0	0	0	0	0	0	0	0	0
d__Bacteria;p__Proteobacteria;c__Alphaproteobacteria;o__Reyranellales;f__Reyranellaceae;g__Reyranella;s__Other	0	0	0	0	0	0	0	0	0	0	0	0	0	0	0	0	0	0	0	0	0	0	0	0	0	0	0	0	0	0	0	0	0	0	0	0	0	0	0	0	0	0	0	0	0	0	0	0	0
d__Bacteria;p__Firmicutes;c__Clostridia;o__Oscillospirales;f__Oscillospiraceae;g__UCG.005;s__uncultured_bacterium	0	0	0	0	0	0	0	0	0	0	0	0	0	0	0	0	0	0	0	0	0	0	0	0	0	0	0	0	0	0	0	0	0	0	0	0	0	0	0	0	0	0	0	0	0	0	0	0	0
d__Bacteria;p__Firmicutes;c__Clostridia;o__Oscillospirales;f__Ruminococcaceae;g__Negativibacillus;s__uncultured_bacterium	0	0	0	0	0	0	0	0	0	0	0	0	0	0	0	0	0	0	0	0	0	0	0	0	0	0	0	0	0	0	0	0	0	0	0	0	0	0	0	0	0	0	0	0	0	0	0	0	0
d__Bacteria;p__Bacteroidota;c__Bacteroidia;o__Flavobacteriales;f__Flavobacteriaceae;g__Flavobacterium;s__Flavobacterium_ceti	0	0	0	0	0	0	0	0	0	0	0	0	0	0	0	0	0	0	0	0	0	0	0	0	0	0	0	0	0	0	0	0	0	0	0	0	0	0	0	0	0	0	0	0	0	0	0	0	0
d__Bacteria;p__Firmicutes;c__Bacilli;o__Bacillales;f__Planococcaceae;g__Solibacillus;s__Other	0	0	0	0	0	0	0	0	0	0	0	0	0	0	0	0	0	0	0	0	0	0	0	0	0	0	0	0	0	0	0	0	0	0	0	0	0	0	0	0	0	0	0	0	0	0	0	0	0
d__Bacteria;p__Actinobacteriota;c__Coriobacteriia;o__Coriobacteriales;f__Eggerthellaceae;g__uncultured;s__uncultured_Coriobacteriales	0	0	0	0	0	0	0	0	0	0	0	0	0	0	0	0	0	0	0	0	0	0	0	0	0	0	0	0	0	0	0.00730342	0	0	0.000210585	0.00232333	0	0	0	0	0	0	0	0	0	0	0	0	0	0
d__Bacteria;p__Dadabacteria;c__Dadabacteriia;o__Dadabacteriales;f__Dadabacteriales;g__Dadabacteriales;s__uncultured_candidate	0	0	0	0	0	0	0	0	0	0	0	0	0	0	0	0	0	0	0	0	0	0	0	0	0	0	0	0	0	0	0	0	0	0	0	0	0	0	0	0	0	0	0	0	0	0	0	0	0
d__Bacteria;p__Actinobacteriota;c__Actinobacteria;o__Bifidobacteriales;f__Bifidobacteriaceae;g__Bifidobacterium;s__Bifidobacterium_pullorum	0	0	0	0	0	0	0	0	0	0	0	0	0	0	0	0	0	0	0	0	0	0	0	0	0	0	0	0	0	0	0	0	0	0	0	0	0	0	0	0	0	0	0	0	0	0	0	0	0
d__Bacteria;p__Firmicutes;c__Bacilli;o__Lactobacillales;f__Aerococcaceae;g__Facklamia;s__Other	0	0	0	0	0	0	0	0	0	0	0	0	0	0	0	0	0	0	0	0	0	0	0	0	0	0	0	0	0	0	0	0	0	0	0	0	0	0	0	0	0	0	0	0	0	0	0	0	0
d__Bacteria;p__Firmicutes;c__Clostridia;o__Oscillospirales;f__Ruminococcaceae;g__Incertae_Sedis;s__uncultured_Clostridiales	0	0	0	0	0	0	0	0	0	0	0	0	0	0	0	0	0	0	0	0	0	0	0	0	0	0	0	0	0	0	0	0	0	0	0	0	0	0	0.00270964	0	0	0	0	0	0	0	0	0	0
d__Bacteria;p__Firmicutes;c__Clostridia;o__Lachnospirales;f__Lachnospiraceae;g__Lachnospiraceae_UCG.001;s__uncultured_bacterium	0	0	0	0	0	0	0	0	0	0	0	0	0	0	0	0	0	0	0	0	0	0	0	0	0	0	0	0	0	0	0	0	0	0	0	0	0	0	0	0	0	0	0	0	0	0	0	0	0
d__Bacteria;p__Actinobacteriota;c__Coriobacteriia;o__Coriobacteriales;f__Eggerthellaceae;g__Enterorhabdus;s__uncultured_bacterium	0	0	0	0	0	0	0	0	0	0	0	0	0	0.000329831	0	0	0	0	0.00223634	0	0	0	0	0	0	0	0	0	0	0	0	0	0	0	0	0	0	0	0.000427838	0	0	0	0	0	0	0	0	0	0
d__Bacteria;p__Actinobacteriota;c__Coriobacteriia;o__Coriobacteriales;f__Atopobiaceae;g__Olsenella;s__Other	0	0	0	0	0	0	0	0	0	0	0	0	0	0	0	0	0	0	0	0	0.00417478	0	0	0	0	0	0	0	0	0	0	0.00270337	0	0	0	0	0	0	0	0	0	0	0	0	0	0	0	0	0
d__Bacteria;p__Proteobacteria;c__Gammaproteobacteria;o__Burkholderiales;f__Comamonadaceae;g__Other;s__Other	0	0	0	0	0	0	0	0	0	0	0	0	0	0	0	0	0	0	0	0	0.00229613	0	0	0	0	0	0	0	0	0	0	0	0	0	0	8.5266e-05	0	0	0.00242442	0	0	0	0	0	0	0	0	0	0
d__Bacteria;p__Acidobacteriota;c__Vicinamibacteria;o__Vicinamibacterales;f__uncultured;g__uncultured;s__uncultured_bacterium	0	0	0	0	0	0	0	0	0	0	0	0	0	0	0	0	0	0	0	0	0	0	0	0	0	0	0	0	0	0	0	0	0	0	0	0	0	0	0	0	0	0	0	0	0	0	0	0	0
d__Bacteria;p__Firmicutes;c__Clostridia;o__Monoglobales;f__Monoglobaceae;g__Monoglobus;s__uncultured_bacterium	0	0	0	0	0	0	0	0	0	0	0	0	0	0	0	0	0	0	0	0	0	0	0	0	0	0	0	0	0	0	0	0	0	0	0	0	0	0	0	0	0	0	0	0	0	0	0	0	0
d__Bacteria;p__Bacteroidota;c__Bacteroidia;o__Bacteroidales;f__Tannerellaceae;g__Parabacteroides;s__uncultured_bacterium	0	0	0	0	0	0	0	0	0	0	0	0	0	0	0	0	0	0	0	0	0	0	0	0	0	0	0	0	0	0	0	0	0	0	0	0	0	0	0	0	0	0	0	0	0	0	0	0	0
d__Bacteria;p__Firmicutes;c__Clostridia;o__Christensenellales;f__Christensenellaceae;g__Christensenellaceae_R.7_group;s__Other	0	0	0	0	0	0	0	0	0	0	0	0	0	0	0	0.00109114	0	0	0	0	0	0	0	0	0	0	0	0	0	0	0	0	0	0	0	0	0	0.00411323	0.00256703	0	0	0	0	0	0	0	0	0	0
d__Bacteria;p__Firmicutes;c__Clostridia;o__Clostridiales;f__Clostridiaceae;g__Clostridium_sensu_stricto_8;s__Other	0	0	0	0	0	0	0	0	0	0	0	0	0	0	0	0	0	0	0	0	0	0	0	0	0	0	0	0	0	0	0	0	0	0	0	0	0	0	0	0	0	0	0	0	0	0	0	0	0
d__Bacteria;p__Actinobacteriota;c__Actinobacteria;o__Propionibacteriales;f__Nocardioidaceae;g__Aeromicrobium;s__Other	0	0	0	0	0	0	0	0	0	0	0	0	0	0	0	0	0	0	0	0	0	0	0	0	0	0	0	0	0	0	0	0	0	0	0	0	0	0	0	0	0	0	0	0	0	0	0	0	0
d__Bacteria;p__Firmicutes;c__Clostridia;o__Clostridiales;f__Clostridiaceae;g__Candidatus_Arthromitus;s__uncultured_bacterium	0	0	0	0	0	0	0	0	0	0	0	0	0	0	0	0	0	0	0	0	0	0	0	0	0	0	0	0	0	0	0	0	0	0	0	0	0	0	0	0	0	0	0	0	0	0	0	0	0
d__Bacteria;p__Firmicutes;c__Clostridia;o__Oscillospirales;f__Ruminococcaceae;g__UBA1819;s__Other	0	0	0	0	0	0	0	0	0	0	0	0	0	0	0	0	0	0	0	0	0	0	0	0	0	0	0	0	0	0	0	0	0	0	0	0	0	0	0	0	0	0	0	0	0	0	0	0	0
d__Bacteria;p__Firmicutes;c__Clostridia;o__Peptostreptococcales.Tissierellales;f__Peptostreptococcaceae;g__Paraclostridium;s__Other	0	0	0	0	0	0	0	0	0	0	0	0	0	0	0	0	0	0	0	0	0	0	0	0	0	0	0	0	0	0	0	0	0	0	0	0	0	0	0	0	0	0	0	0	0	0	0	0	0
d__Bacteria;p__Proteobacteria;c__Gammaproteobacteria;o__Burkholderiales;f__Alcaligenaceae;g__Other;s__Other	0	0	0	0	0	0	0	0	0	0	0	0	0	0	0	0	0	0	0	0	0	0	0	0	0	0	0	0	0	0	0	0	0	0	0	0	0	0	0	0	0	0	0	0	0	0	0	0	0
d__Bacteria;p__Proteobacteria;c__Gammaproteobacteria;o__Burkholderiales;f__Comamonadaceae;g__Rhizobacter;s__Other	0	0	0	0	0	0	0	0	0	0	0	0	0	0	0	0	0	0	0	0	0	0	0	0	0	0	0	0	0	0	0	0	0	0	0	0	0	0	0	0	0	0	0	0	0	0	0	0	0
d__Eukaryota;p__Phragmoplastophyta;c__Embryophyta;o__Magnoliophyta;f__Magnoliophyta;g__Magnoliophyta;s__Other	0	0	0	0	0	0	0	0	0	0	0	0	0	0	0	0	0	0	0	0	0	0	0	0	0	0	0	0	0	0	0	0	0	0	0	0	0	0	0.00185396	0	0	0	0	0	0	0	0	0	0
d__Bacteria;p__Cyanobacteria;c__Vampirivibrionia;o__Gastranaerophilales;f__Gastranaerophilales;g__Gastranaerophilales;s__Candidatus_Gastranaerophilales	0	0	0	0	0	0	0	0	0	0	0	0	0	0	0	0	0	0	0	0	0	0	0	0	0	0	0	0	0	0	0	0	0	0	0	0	0	0	0	0	0	0	0	0	0	0	0	0	0
d__Bacteria;p__Firmicutes;c__Clostridia;o__Oscillospirales;f__Ruminococcaceae;g__Subdoligranulum;s__bacterium_ic1395	0	0	0	0	0	0	0	0	0	0	0	0	0	0	0	0	0	0	0	0	0	0	0	0	0	0	0	0	0	0	0	0	0	0	0	0	0	0	0	0	0	0	0	0	0	0	0	0	0
d__Bacteria;p__Firmicutes;c__Clostridia;o__Oscillospirales;f__Oscillospiraceae;g__NK4A214_group;s__Other	0	0	0	0	0	0	0	0	0	0	0	0	0	0	0	0	0	0	0	0	0	0	0	0	0	0	0	0	0	0	0	0	0	0	0	0	0	0	0	0	0	0	0	0	0	0	0	0	0
d__Bacteria;p__Firmicutes;c__Clostridia;o__Lachnospirales;f__Defluviitaleaceae;g__Defluviitaleaceae_UCG.011;s__uncultured_bacterium	0	0	0	0	0	0	0	0	0	0	0	0	0	0	0	0.00385109	0	0	0	0	0	0	0	0	0	0	0	0	0	0	0	0	0	0	0.00148435	0	0	0	0	0	0	0	0	0	0	0	0	0	0
d__Bacteria;p__Proteobacteria;c__Gammaproteobacteria;o__Burkholderiales;f__Comamonadaceae;g__Ramlibacter;s__Other	0	0	0	0	0	0	0	0	0	0	0	0	0	0	0	0	0	0	0	0	0	0	0	0	0	0	0	0	0	0	0	0	0	0	0	0	0	0	0	0	0	0	0	0	0	0	0	0	0
d__Bacteria;p__Acidobacteriota;c__Holophagae;o__Subgroup_7;f__Subgroup_7;g__Subgroup_7;s__Acidobacteria_bacterium	0	0	0	0	0	0	0	0	0	0	0	0	0	0	0	0	0	0	0	0	0	0	0	0	0	0	0	0	0	0	0	0	0	0	0	0	0	0	0	0	0	0	0	0	0	0	0	0	0
d__Bacteria;p__Firmicutes;c__Clostridia;o__Oscillospirales;f__Ruminococcaceae;g__Fournierella;s__Other	0	0	0	0	0	0	0	0	0	0	0	0	0	0	0	0	0	0	0	0	0	0	0	0	0	0	0	0	0	0	0	0	0	0	0	0	0	0	0	0	0	0	0	0	0	0	0	0	0
d__Bacteria;p__Firmicutes;c__Clostridia;o__Peptostreptococcales.Tissierellales;f__Anaerovoracaceae;g__Family_XIII_UCG.001;s__uncultured_bacterium	0	0	0	0	0	0	0	0	0	0	0	0	0	0	0	0	0	0	0	0	0	0	0	0	0	0	0	0	0	0	0	0	0	0	0	0	0	0	0	0	0	0	0	0	0	0	0	0	0
d__Bacteria;p__Proteobacteria;c__Gammaproteobacteria;o__Pseudomonadales;f__Moraxellaceae;g__Acinetobacter;s__Acinetobacter_variabilis	0	0	0	0	0	0	0	0	0	0	0	0	0	0	0	0	0	0	0	0	0	0	0	0	0	0	0	0	0	0	0	0	0	0	0	0	0	0	0	0	0	0	0	0	0	0	0	0	0
d__Bacteria;p__Proteobacteria;c__Gammaproteobacteria;o__Burkholderiales;f__Comamonadaceae;g__Caenimonas;s__Other	0	0	0	0	0	0	0	0	0	0	0	0	0	0	0	0	0	0	0	0	0	0	0	0	0	0	0	0	0	0	0	0	0	0	0	0	0	0	0	0	0	0	0	0	0	0	0	0	0
d__Bacteria;p__Firmicutes;c__Bacilli;o__Bacillales;f__Planococcaceae;g__Lysinibacillus;s__Other	0	0	0	0	0	0	0	0	0	0	0	0	0	0	0	0	0	0	0	0	0	0	0	0	0	0	0	0	0	0	0	0	0	0	0	0	0	0	0	0	0	0	0	0	0	0	0	0	0
d__Bacteria;p__Firmicutes;c__Clostridia;o__Clostridia;f__Gracilibacteraceae;g__Lutispora;s__uncultured_bacterium	0	0	0	0	0	0	0	0	0	0	0	0	0	0	0	0	0	0	0	0	0	0	0	0	0	0	0	0	0	0	0	0	0	0	0	0	0	0	0	0	0	0	0	0	0	0	0	0	0
d__Bacteria;p__Bacteroidota;c__Bacteroidia;o__Bacteroidales;f__Prevotellaceae;g__Alloprevotella;s__uncultured_Bacteroidales	0	0	0	0	0	0	0	0	0	0	0	0	0	0	0	0	0	0	0	0	0	0	0	0	0	0	0	0	0	0	0	0	0	0	0	0	0	0	0	0	0	0	0	0	0	0	0	0	0
d__Bacteria;p__Firmicutes;c__Bacilli;o__Lactobacillales;f__Streptococcaceae;g__Lactococcus;s__Other	0	0	0	0	0	0	0	0	0	0	0	0	0	0	0	0	0	0	0	0	0	0	0	0	0	0	0	0	0	0	0	0	0	0	0	0	0	0	0	0	0	0	0	0	0	0	0	0	0
d__Bacteria;p__Firmicutes;c__Clostridia;o__Oscillospirales;f__Oscillospiraceae;g__NK4A214_group;s__uncultured_bacterium	0	0	0	0	0	0	0	0	0	0	0	0	0	0	0	0	0	0	0	0	0	0	0	0	0	0	0	0	0	0	0	0	0	0	0	0	0	0	0	0	0	0	0	0	0	0	0	0	0
d__Bacteria;p__Proteobacteria;c__Alphaproteobacteria;o__Rhizobiales;f__Rhizobiaceae;g__Ochrobactrum;s__Other	0	0	0	0	0	0	0	0	0	0	0	0	0	0	0	0	0	0	0	0	0	0	0	0	0	0	0	0	0	0	0	0	0	0	0	0	0	0	0	0	0	0	0	0	0	0	0	0	0
d__Bacteria;p__Proteobacteria;c__Gammaproteobacteria;o__Burkholderiales;f__Alcaligenaceae;g__Paenalcaligenes;s__Other	0	0	0	0	0	0	0	0	0	0	0	0	0	0	0	0	0	0	0	0	0	0	0	0	0	0	0	0	0	0	0	0	0	0	0	0	0	0	0	0	0	0	0	0	0	0	0	0	0
d__Bacteria;p__Actinobacteriota;c__Coriobacteriia;o__Coriobacteriales;f__Eggerthellaceae;g__Parvibacter;s__Other	0	0	0	0	0	0	0	0	0	0	0	0	0	0	0	0	0	0	0	0	0	0	0	0	0	0	0	0	0	0	0	0	0	0	0	0	0	0	0	0	0	0	0	0	0	0	0	0	0
d__Bacteria;p__Acidobacteriota;c__Blastocatellia;o__Blastocatellales;f__Blastocatellaceae;g__Other;s__Other	0	0	0	0	0	0	0	0	0	0	0	0	0	0	0	0	0	0	0	0	0	0	0	0	0	0	0	0	0	0	0	0	0	0	0	0	0	0	0	0	0	0	0	0	0	0	0	0	0
d__Bacteria;p__Actinobacteriota;c__Thermoleophilia;o__Solirubrobacterales;f__Solirubrobacteraceae;g__Patulibacter;s__Patulibacter_medicamentivorans	0	0	0	0	0	0	0	0	0	0	0	0	0	0	0	0	0	0	0	0	0	0	0	0	0	0	0	0	0	0	0	0	0	0	0	0	0	0	0	0	0	0	0	0	0	0	0	0	0
d__Bacteria;p__Myxococcota;c__Polyangia;o__Polyangiales;f__Polyangiaceae;g__Other;s__Other	0	0	0	0	0	0	0	0	0	0	0	0	0	0	0	0	0	0	0	0	0	0	0	0	0	0	0	0	0	0	0	0	0	0	0	0	0	0	0	0	0	0	0	0	0	0	0	0	0
d__Bacteria;p__Firmicutes;c__Clostridia;o__Oscillospirales;f__Ruminococcaceae;g__Faecalibacterium;s__uncultured_bacterium	0	0	0	0	0	0	0	0	0	0	0	0	0	0	0	0	0	0	0	0	0	0	0	0	0	0	0	0	0	0	0	0	0	0	0	0	0	0	0	0	0	0	0	0	0	0	0	0	0
d__Bacteria;p__Proteobacteria;c__Alphaproteobacteria;o__Rhizobiales;f__Devosiaceae;g__Devosia;s__Other	0	0	0	0	0	0	0	0	0	0	0	0	0	0	0	0	0	0	0	0	0	0	0	0	0	0	0	0	0	0	0	0	0	0	0	0	0	0	0	0	0	0	0	0	0	0	0	0	0
d__Bacteria;p__Bacteroidota;c__Bacteroidia;o__Chitinophagales;f__Chitinophagaceae;g__Flavisolibacter;s__uncultured_soil	0	0	0	0	0	0	0	0	0	0	0	0	0	0	0	0	0	0	0	0	0	0	0	0	0	0	0	0	0	0	0	0	0	0	0	0	0	0	0	0	0	0	0	0	0	0	0	0	0
d__Bacteria;p__Firmicutes;c__Clostridia;o__Oscillospirales;f__Butyricicoccaceae;g__Butyricicoccus;s__bacterium_NLAE.zl.H60	0	0	0	0	0	0.00049317	0	0	0	0	0	0	0	0	0	0	0	0	0	0	0	0.00281925	0	0	0	0	0	0	0	0	0	0	0	0	0	0	0	0	0	0	0	0	0	0	0	0	0	0	0
d__Bacteria;p__Firmicutes;c__Clostridia;o__Lachnospirales;f__Defluviitaleaceae;g__Defluviitaleaceae_UCG.011;s__Other	0	0	0	0	0	0	0	0	0	0	0	0	0	0	0	0	0	0	0	0	0	0	0	0	0	0	0	0	0	0	0	0	0	0	0	0	0	0	0.00328009	0	0	0	0	0	0	0	0	0	0
d__Bacteria;p__Firmicutes;c__Clostridia;o__Oscillospirales;f__Oscillospiraceae;g__NK4A214_group;s__unidentified	0	0	0	0	0	0	0	0	0	0	0	0	0	0	0	0	0	0	0	0	0	0	0	0	0	0	0	0	0	0	0	0	0	0	0	0	0	0	0	0	0	0	0	0	0	0	0	0	0
d__Bacteria;p__Firmicutes;c__Clostridia;o__Clostridia_vadinBB60_group;f__Clostridia_vadinBB60_group;g__Clostridia_vadinBB60_group;s__uncultured_Clostridiales	0	0	0	0	0	0	0	0	0	0	0	0	0	0	0	0	0	0	0	0	0	0	0	0	0	0	0	0	0	0	0	0	0	0	0	0	0	0	0	0	0	0	0	0	0	0	0	0	0
d__Bacteria;p__Firmicutes;c__Bacilli;o__Erysipelotrichales;f__Erysipelotrichaceae;g__uncultured;s__uncultured_bacterium	0	0	0	0	0	0	0	0	0	0	0	0	0	0	0	0	0	0	0	0	0	0	0	0	0	0	0	0	0	0	0	0	0	0	0	0	0	0	0	0	0	0	0	0	0	0	0	0	0
d__Bacteria;p__Firmicutes;c__Clostridia;o__Oscillospirales;f__Ruminococcaceae;g__Subdoligranulum;s__Other	0	0	0	0	0	0	0	0	0	0	0	0	0	0	0	0	0	0	0	0	0	0	0	0	0	0	0	0	0	0	0	0	0	0	0	0	0	0	0	0	0	0	0	0	0	0	0	0	0
d__Bacteria;p__Proteobacteria;c__Gammaproteobacteria;o__Xanthomonadales;f__Xanthomonadaceae;g__Stenotrophomonas;s__Other	0	0	0	0	0	0	0	0	0	0	0	0	0	0	0	0	0	0	0	0	0	0	0	0	0	0	0	0	0	0	0	0	0	0	0	0	0	0	0	0	0	0	0	0	0	0	0	0	0
d__Bacteria;p__Firmicutes;c__Clostridia;o__Christensenellales;f__Christensenellaceae;g__uncultured;s__uncultured_bacterium	0	0	0	0	0	0.000197268	0	0	0	0	0	0	0	0	0	0	0	0	0	0	0	0	0	0	0	0	0	0	0	0	0	0	0	0	0	0	0	0	0	0	0	0	0	0	0	0	0	0	0
d__Bacteria;p__Proteobacteria;c__Gammaproteobacteria;o__Enterobacterales;f__Enterobacteriaceae;g__Citrobacter;s__Other	0	0	0	0	0	0	0	0	0	0	0	0	0	0	0	0	0	0	0	0	0	0	0	0	0	0	0	0	0	0	0	0	0	0	0	0	0	0	0	0	0	0	0	0	0	0	0	0	0
d__Bacteria;p__Proteobacteria;c__Gammaproteobacteria;o__Other;f__Other;g__Other;s__Other	0	0	0	0	0	0	0	0.000569615	0	0.00262846	0	0	0	0	0.000138947	0	0	0	0	0.000142735	0	0	0	0	0	0	0.00420729	0	0	0	0	0	0	0	0	0	0	0	0	0	0	0	0	0	0.000362625	0	0	0	0
d__Bacteria;p__Firmicutes;c__Clostridia;o__Oscillospirales;f__Ruminococcaceae;g__Anaerofilum;s__uncultured_bacterium	0	0	0	0	0	0	0	0	0	0	0	0	0	0	0	0	0	0	0	0	0	0	0	0	0	0	0	0	0	0	0	0	0	0	0	0	0	0	0	0	0	0	0	0	0	0	0	0	0
d__Bacteria;p__Myxococcota;c__Polyangia;o__Haliangiales;f__Haliangiaceae;g__Haliangium;s__uncultured_bacterium	0	0	0	0	0	0	0	0	0	0	0	0	0	0	0	0	0	0	0	0	0	0	0	0	0	0	0	0	0	0	0	0	0	0	0	0	0	0	0	0	0	0	0	0	0	0	0	0	0
d__Eukaryota;p__Diatomea;c__Coscinodiscophytina;o__Fragilariales;f__Fragilariales;g__Other;s__Other	0	0	0	0	0	0	0	0	0	0	0	0	0	0	0	0	0	0	0	0	0	0	0	0	0	0	0	0	0	0	0	0	0	0	0	0	0	0	0.00570451	0	0	0	0	0	0	0	0	0	0
d__Bacteria;p__Proteobacteria;c__Gammaproteobacteria;o__Burkholderiales;f__Comamonadaceae;g__Variovorax;s__Other	0	0	0	0	0	0	0	0	0	0	0	0	0	0	0	0	0	0	0	0	0	0	0	0.00264817	0	0	0	0	0	0	0	0	0	0	0	0	0	0	0	0	0	0	0	0	0	0	0	0	0
d__Bacteria;p__Proteobacteria;c__Gammaproteobacteria;o__Burkholderiales;f__Rhodocyclaceae;g__Sulfuritalea;s__Rugosibacter_aromaticivorans	0	0	0	0	0	0	0	0	0	0	0	0	0	0	0	0	0	0	0	0	0	0	0	0	0	0	0	0	0	0	0	0	0	0	0	0	0	0	0	0	0	0	0	0	0	0	0	0	0
d__Bacteria;p__Bacteroidota;c__Bacteroidia;o__Bacteroidales;f__Bacteroidaceae;g__Bacteroides;s__Bacteroides_vulgatus	0	0	0	0	0	0	0	0	0	0	0	0	0	0	0	0	0	0	0	0	0	0	0	0	0	0	0	0	0	0	0	0	0	0	0	0	0	0	0	0	0	0	0	0	0	0	0	0	0
d__Eukaryota;p__Ciliophora;c__Intramacronucleata;o__Conthreep;f__Phyllopharyngea;g__Suctoria;s__metagenome	0	0	0	0	0	0	0	0	0	0	0	0	0	0	0	0	0	0	0	0	0	0	0	0	0	0	0	0	0	0	0	0	0	0	0	0	0	0	0.0011409	0	0	0	0	0	0	0	0	0	0
d__Bacteria;p__Firmicutes;c__Clostridia;o__Clostridia_UCG.014;f__Clostridia_UCG.014;g__Clostridia_UCG.014;s__uncultured_Clostridiales	0	0	0	0	0	0	0	0	0	0	0	0	0	0	0	0	0	0	0	0	0	0	0	0	0	0	0	0	0	0	0	0	0	0	0	0	0	0	0	0	0	0	0	0	0	0	0	0	0
d__Bacteria;p__Proteobacteria;c__Alphaproteobacteria;o__Caulobacterales;f__Caulobacteraceae;g__Phenylobacterium;s__Other	0	0	0	0	0	0	0	0	0	0	0	0	0	0	0	0	0	0	0	0	0	0	0	0	0	0	0	0	0	0	0	0	0	0	0	0	0	0	0	0	0	0	0	0	0	0	0	0	0
d__Bacteria;p__Firmicutes;c__Bacilli;o__Thermoactinomycetales;f__Thermoactinomycetaceae;g__Kroppenstedtia;s__uncultured_Kroppenstedtia	0	0	0	0	0	0	0	0	0	0	0	0	0	0	0	0	0	0	0	0	0	0	0	0	0	0	0	0	0	0	0	0	0	0	0	0	0	0	0	0	0	0	0	0	0	0	0	0	0
d__Bacteria;p__Bacteroidota;c__Bacteroidia;o__Bacteroidales;f__Muribaculaceae;g__Muribaculaceae;s__unidentified	0	0	0	0	0	0	0	0	0	0	0	0	0	0	0	0	0	0	0	0	0	0	0	0	0	0	0	0	0	0	0	0	0	0	0	0	0	0	0	0	0	0	0	0	0	0	0	0	0
d__Bacteria;p__Firmicutes;c__Incertae_Sedis;o__DTU014;f__DTU014;g__DTU014;s__unidentified	0	0	0	0	0	0	0	0	0	0	0	0	0	0	0	0	0	0	0	0	0	0	0	0	0	0	0	0	0	0	0	0	0	0	0	0	0	0	0	0	0	0	0	0	0	0	0	0	0
d__Bacteria;p__Proteobacteria;c__Gammaproteobacteria;o__Burkholderiales;f__Alcaligenaceae;g__Paenalcaligenes;s__Bordetella_sp.	0	0	0	0	0	0	0	0	0	0	0	0	0	0	0	0	0	0	0	0	0	0	0	0	0	0	0	0	0	0	0	0	0	0	0	0	0	0	0	0	0	0	0	0	0	0	0	0	0
d__Bacteria;p__Proteobacteria;c__Gammaproteobacteria;o__Pseudomonadales;f__Moraxellaceae;g__uncultured;s__Other	0	0	0	0	0	0	0	0	0	0	0	0	0	0	0	0	0	0	0	0	0	0	0	0	0	0	0	0	0	0	0	0	0	0	0	0	0	0	0	0	0	0	0	0	0	0	0	0	0
d__Bacteria;p__Proteobacteria;c__Alphaproteobacteria;o__Caulobacterales;f__Caulobacteraceae;g__Caulobacter;s__Other	0	0	0	0	0	0	0	0	0	0	0	0	0	0	0	0	0	0	0	0	0	0	0	0	0	0	0	0	0	0	0	0	0	0	0	0	0	0	0	0	0	0	0	0	0	0	0	0	0
d__Bacteria;p__Firmicutes;c__Bacilli;o__Bacillales;f__Bacillaceae;g__Geobacillus;s__Other	0	0	0	0	0	0	0	0	0	0	0	0	0	0	0	0	0	0	0	0	0	0	0	0	0	0	0	0	0	0	0	0	0	0	0	0	0	0	0	0	0	0	0	0	0	0	0	0	0
d__Bacteria;p__Acidobacteriota;c__Vicinamibacteria;o__Vicinamibacterales;f__Vicinamibacteraceae;g__Vicinamibacteraceae;s__Other	0	0	0	0	0	0	0	0	0	0	0	0	0	0	0	0	0	0	0	0	0	0	0	0	0	0	0	0	0	0	0	0	0	0	0	0	0	0	0	0	0	0	0	0	0	0	0	0	0
d__Bacteria;p__Actinobacteriota;c__Actinobacteria;o__Micrococcales;f__Micrococcaceae;g__Glutamicibacter;s__Other	0	0	0	0	0	0	0	0	0	0	0	0	0	0	0	0	0	0	0	0	0	0	0	0	0	0	0	0	0	0	0	0	0	0	0	0	0	0	0	0	0	0	0	0	0	0	0	0	0
d__Bacteria;p__Proteobacteria;c__Gammaproteobacteria;o__Burkholderiales;f__Sutterellaceae;g__Parasutterella;s__Turicimonas_muris	0	0	0	0	0	0	0	0.00105786	0	0.000254367	0	0.000377472	0.00173705	0	0	0.000385109	0.00167616	0	0.000447267	0	0	0	0	0	0	0	0.00482299	0	0	0	0.00237124	0.00172032	0	0.00217605	0	0.000682128	0.000657949	0.000302444	0.00199658	0	0	0.00115447	0	0	0	0	0	0	0
d__Bacteria;p__Firmicutes;c__Clostridia;o__Peptococcales;f__Peptococcaceae;g__Peptococcus;s__uncultured_bacterium	0	0	0	0	0	0	0	0	0	0	0	0	0	0	0	0	0	0	0	0	0	0	0	0	0	0	0	0	0	0	0	0	0	0	0	0	0	0	0	0	0	0	0	0	0	0	0	0	0
d__Bacteria;p__Firmicutes;c__Other;o__Other;f__Other;g__Other;s__Other	0	0	0	0	0	0	0	0	0	0	0	0	0	0	0	0	0	0	0	0	0	0	0	0	0	0	0	0	0	0	0	0	0	0	0	0	0	0	0	0	0	0.000577234	0.00076089	0	0	0	0	0	0
d__Eukaryota;p__Chlorophyta;c__Mamiellophyceae;o__Mamiellales;f__Mamiellales;g__Micromonas;s__Other	0	0	0	0	0	0	0	0	0	0	0	0	0	0	0	0	0	0	0	0	0	0	0	0	0	0	0	0	0	0	0	0	0	0	0	0	0	0	0	0	0	0	0	0	0	0	0	0	0
d__Bacteria;p__Proteobacteria;c__Alphaproteobacteria;o__Rhizobiales;f__Rhizobiaceae;g__Allorhizobium.Neorhizobium.Pararhizobium.Rhizobium;s__Other	0	0	0	0	0	0	0	0	0	0	0	0	0	0	0	0	0	0	0	0	0	0	0	0	0	0	0	0	0	0	0	0	0	0	0	0	0	0	0	0	0	0	0	0	0	0	0	0	0
d__Bacteria;p__Firmicutes;c__Clostridia;o__Peptostreptococcales.Tissierellales;f__Anaerovoracaceae;g__Anaerovorax;s__uncultured_bacterium	0	0	0	0	0	0	0.0014569	0	0	0	0	0	0	0	0	0	0	0	0	0.00199829	0	0	0	0	0	0	0	0	0	0	0	0	0	0	0	0	0	0	0.00199658	0	0	0	0	0	0	0	0	0	0
d__Bacteria;p__Firmicutes;c__Clostridia;o__uncultured;f__uncultured;g__uncultured;s__Other	0	0.00126897	0	0	0	0	0	0	0	0	0	0	0	0	0	0	0	0	0	0	0	0	0	0	0	0	0	0	0	0	0	0	0	0	0	0	0	0	0	0	0	0	0	0	0	0	0	0	0
d__Bacteria;p__Firmicutes;c__Bacilli;o__Bacillales;f__Bacillaceae;g__Bacillus;s__Other	0	0	0	0	0	0	0	0	0	0	0	0	0	0	0	0	0	0	0	0	0	0	0	0	0	0	0	0	0	0	0	0	0	0	0	0	0	0	0	0	0	0	0	0	0	0	0	0	0
d__Bacteria;p__Bacteroidota;c__Bacteroidia;o__Bacteroidales;f__Bacteroidaceae;g__Bacteroides;s__Bacteroides_eggerthii	0	0	0	0	0	0	0	0	0	0	0	0	0	0	0	0	0	0	0	0	0	0	0	0	0	0	0	0	0	0	0	0	0	0	0	0	0	0	0	0	0	0	0	0	0	0	0	0	0
d__Bacteria;p__Firmicutes;c__Bacilli;o__Bacillales;f__Bacillaceae;g__Bacillus;s__Lactobacillus_vaginalis	0	0	0	0	0	0	0	0	0	0	0	0	0	0	0	0	0	0	0	0	0	0	0	0.000252207	0	0	0	0	0	0	0	0	0	0	0	0	0	0	0	0	0	0	0	0	0	0	0	0	0
d__Bacteria;p__Other;c__Other;o__Other;f__Other;g__Other;s__Other	0	5.51724e-05	0	0	0	0	0	0.000244121	0	0	0	0	0	0	0	0	0	0	0	0	0	0.000128148	0	0	0	0	0.00112878	0	0	0	0	0	0	0	0	0	0.000575705	0	0.0011409	0	0	0	0.00161689	0	0.000362625	0	0	0	0
d__Bacteria;p__Bacteroidota;c__Bacteroidia;o__Bacteroidales;f__Rikenellaceae;g__Alistipes;s__Alistipes_indistinctus	0	0	0	0	0	0	0	0	0	0	0	0	0	0	0	0	0	0	0	0	0	0	0	0	0	0	0	0	0	0	0	0	0	0	0	0	0	0	0	0	0	0	0	0	0	0	0	0	0
d__Bacteria;p__Firmicutes;c__Clostridia;o__Lachnospirales;f__Lachnospiraceae;g__Hungatella;s__Other	0	0	0	0	0	0	0	0	0	0	0	0	0	0	0	0	0	0	0	0	0	0	0	0	0	0	0	0	0	0	0	0	0	0	0	0	0	0	0	0	0	0	0	0	0	0	0	0	0
d__Bacteria;p__Bacteroidota;c__Bacteroidia;o__Sphingobacteriales;f__Sphingobacteriaceae;g__Sphingobacterium;s__Other	0	0	0	0	0	0	0	0	0	0	0	0	0	0	0	0	0	0	0	0	0	0	0	0	0	0	0	0	0	0	0	0	0	0	0	0	0	0	0	0	0	0	0	0	0	0	0	0	0
d__Bacteria;p__Firmicutes;c__Clostridia;o__Peptostreptococcales.Tissierellales;f__Anaerovoracaceae;g__.Eubacterium._nodatum_group;s__uncultured_bacterium	0	0	0	0	0	0.000443853	0	0	0	0	0	0	0	0	0	0	0	0	0	0	0	0.00166592	0	0	0	0	0	0	0	0	0	0	0	0	0	0	0	0	0	0	0	0	0	0	0	0	0	0	0
d__Bacteria;p__Firmicutes;c__Clostridia;o__Clostridia;f__Hungateiclostridiaceae;g__Ruminiclostridium;s__uncultured_organism	0	0	0	0	0	0	0	0	0	0	0	0	0	0	0	0	0	0	0	0	0	0	0	0	0	0	0	0	0	0	0	0	0	0	0	0	0	0	0	0	0	0	0	0	0	0	0	0	0
d__Bacteria;p__Proteobacteria;c__Gammaproteobacteria;o__Burkholderiales;f__TRA3.20;g__TRA3.20;s__uncultured_organism	0	0	0	0	0	0	0	0	0	0	0	0	0	0	0	0	0	0	0	0	0	0	0	0	0	0	0	0	0	0	0	0	0	0	0	0	0	0	0	0	0	0	0	0	0	0	0	0	0
d__Bacteria;p__Firmicutes;c__Bacilli;o__Bacillales;f__Planococcaceae;g__Sporosarcina;s__Other	0	0	0	0	0	0	0	0	0	0	0	0	0	0	0	0	0	0	0	0	0	0	0	0	0	0	0	0	0	0	0	0	0	0	0	0	0	0	0	0	0	0	0	0	0	0	0	0	0
d__Bacteria;p__Firmicutes;c__Clostridia;o__Oscillospirales;f__Ruminococcaceae;g__Candidatus_Soleaferrea;s__Ruminococcaceae_bacterium	0	0	0	0	0	0	0	0	0	0	0	0	0	0	0	0	0	0	0	0	0	0	0	0	0	0	0	0	0	0	0	0	0	0	0	0	0	0	0	0	0	0	0	0	0	0	0	0	0
d__Bacteria;p__Proteobacteria;c__Alphaproteobacteria;o__Sphingomonadales;f__Sphingomonadaceae;g__Sphingomonas;s__Other	0	0	0	0	0	0	0	0	0	0	0	0	0	0	0	0	0	0	0	0	0	0	0	0	0	0	0	0	0	0	0	0	0	0	0	0	0	0	0	0	0	0	0	0	0	0	0	0	0
d__Bacteria;p__Firmicutes;c__Bacilli;o__Thermoactinomycetales;f__Thermoactinomycetaceae;g__Thermoactinomyces;s__Other	0	0	0	0	0	0	0	0	0	0	0	0	0	0	0	0	0	0	0	0	0	0	0	0	0	0	0	0	0	0	0	0	0	0	0	0	0	0	0	0	0	0	0	0	0	0	0	0	0
d__Bacteria;p__Firmicutes;c__Clostridia;o__Oscillospirales;f__Ruminococcaceae;g__Faecalibacterium;s__Other	0	0	0	0	0	0	0	0	0	0	0	0	0	0	0	0	0	0	0	0	0	0	0	0	0	0	0	0	0	0	0	0	0	0	0	0	0	0	0	0	0	0	0	0	0	0	0	0	0
d__Bacteria;p__Firmicutes;c__Clostridia;o__Clostridia_vadinBB60_group;f__Clostridia_vadinBB60_group;g__Clostridia_vadinBB60_group;s__uncultured_Clostridia	0	0	0	0	0	0	0	0	0	0	0	0	0	0	0	0	0	0	0	0	0	0	0	0	0	0	0	0	0	0	0	0	0	0	0	0	0	0	0	0	0	0	0	0	0	0	0	0	0
d__Bacteria;p__Acidobacteriota;c__Vicinamibacteria;o__Vicinamibacterales;f__Vicinamibacteraceae;g__Vicinamibacteraceae;s__uncultured_Acidobacterium	0	0	0	0	0	0	0	0	0	0	0	0	0	0	0	0	0	0	0	0	0	0	0	0	0	0	0	0	0	0	0	0	0	0	0	0	0	0	0	0	0	0	0	0	0	0	0	0	0
d__Bacteria;p__Patescibacteria;c__Saccharimonadia;o__Saccharimonadales;f__Saccharimonadaceae;g__Candidatus_Saccharimonas;s__Other	0	0	0	0	0	0	0	0	0	0	0	0	0	0	0	0	0	0	0	0	0	0	0	0	0	0	0	0	0	0	0	0	0	0	0	0	0	0	0	0	0	0	0	0	0	0	0	0	0
d__Bacteria;p__Actinobacteriota;c__Actinobacteria;o__Micrococcales;f__Microbacteriaceae;g__Other;s__Other	0	0	0	0	0	0	0	0	0	0	0	0	0	0	0	0	0	0	0	0	0	0	0	0	0	0	0	0	0	0	0	0	0	0	0	0	0	0	0	0	0	0	0	0	0	0	0	0	0
d__Bacteria;p__Proteobacteria;c__Alphaproteobacteria;o__Rhizobiales;f__Xanthobacteraceae;g__Bradyrhizobium;s__Other	0	0	0	0	0	0	0	0	0	0	0	0	0	0	0	0	0	0	0	0	0	0	0	0	0	0	0	0	0	0	0	0	0	0	0	0	0	0	0	0	0	0	0	0	0	0	0	0	0
d__Bacteria;p__Proteobacteria;c__Alphaproteobacteria;o__Rhodobacterales;f__Rhodobacteraceae;g__Other;s__Other	0	0	0	0	0	0	0	0	0	0	0	0	0	0	0	0	0	0	0	0	0	0	0	0	0	0	0	0	0	0	0	0	0	0	0	0	0	0	0	0	0	0	0	0	0	0	0	0	0
d__Bacteria;p__Firmicutes;c__Clostridia;o__Lachnospirales;f__Lachnospiraceae;g__Sellimonas;s__uncultured_bacterium	0	0	0	0	0	0	0	0	0	0	0	0	0	0	0	0	0	0	0	0	0	0	0	0	0	0	0	0	0	0	0	0	0	0	0	0	0	0	0	0	0	0	0	0	0	0	0	0	0
d__Bacteria;p__Actinobacteriota;c__Coriobacteriia;o__Coriobacteriales;f__Eggerthellaceae;g__Gordonibacter;s__uncultured_bacterium	0	0	0	0	0	0	0	0	0	0	0	0	0	0	0	0	0	0	0	0	0.00111328	0	0	0	0	0	0	0.00270392	0	0	0	0	0	0	0	0	0	0	0	0	0	0.00161625	0	0	0	0	0	0	0
d__Bacteria;p__Proteobacteria;c__Gammaproteobacteria;o__Vibrionales;f__Vibrionaceae;g__Photobacterium;s__Other	0	0	0	0	0	0	0	0	0	0	0	0	0	0	0	0	0	0	0	0	0	0	0	0	0	0	0	0	0	0	0	0	0	0	0	0	0	0	0	0	0	0	0	0	0	0	0	0	0
d__Bacteria;p__Proteobacteria;c__Gammaproteobacteria;o__Burkholderiales;f__Hydrogenophilaceae;g__Thiobacillus;s__Other	0	0	0	0	0	0	0	0	0	0	0	0	0	0	0	0	0	0	0	0	0	0	0	0	0	0	0	0	0	0	0	0	0	0	0	0	0	0	0	0	0	0	0	0	0	0	0	0	0
d__Bacteria;p__Proteobacteria;c__Gammaproteobacteria;o__Xanthomonadales;f__Rhodanobacteraceae;g__Chujaibacter;s__Other	0	0	0	0	0	0	0	0	0	0	0	0	0	0	0	0	0	0	0	0	0	0	0	0	0	0	0	0	0	0	0	0	0	0	0	0	0	0	0	0	0	0	0	0	0	0	0	0	0
d__Bacteria;p__Proteobacteria;c__Alphaproteobacteria;o__Rhizobiales;f__Rhizobiaceae;g__Other;s__Other	0	0	0	0	0	0	0	0	0	0	0	0	0	0	0	0	0	0	0	0	0	0	0	0	0	0	0	0	0	0	0	0	0	0	0	0	0	0	0	0	0	0	0	0	0	0	0	0	0
d__Bacteria;p__Firmicutes;c__Clostridia;o__Oscillospirales;f__Butyricicoccaceae;g__Butyricicoccus;s__Other	0	0	0	0	0	0	0	0	0	0	0	0	0	0	0	0	0	0	0	0	0	0	0	0	0	0	0	0	0	0	0	0	0	0	0	0	0	0	0	0	0	0	0	0	0	0	0	0	0
d__Bacteria;p__Proteobacteria;c__Gammaproteobacteria;o__Burkholderiales;f__Alcaligenaceae;g__Verticiella;s__uncultured_Xylella	0	0	0	0	0	0	0	0	0	0	0	0	0	0	0	0	0	0	0	0	0	0	0	0	0	0	0	0	0	0	0	0	0	0	0	0	0	0	0	0	0	0	0	0	0	0	0	0	0
d__Bacteria;p__Bacteroidota;c__Bacteroidia;o__Bacteroidales;f__Rikenellaceae;g__Other;s__Other	0	0	0	0	0	0	0	0	0	0	0	0	0	0	0	0	0	0	0	0	0	0	0	0	0	0	0	0	0	0	0	0	0	0	0	0	0	0	0	0	0	0	0	0	0	0	0	0	0
d__Bacteria;p__Proteobacteria;c__Gammaproteobacteria;o__Burkholderiales;f__Comamonadaceae;g__Pelomonas;s__Other	0	0	0	0	0	0	0	0	0	0	0	0	0	0	0	0	0	0	0	0	0	0	0	0	0	0	0	0	0	0	0	0	0	0	0	0	0	0	0	0	0	0	0	0	0	0	0	0	0
d__Bacteria;p__Actinobacteriota;c__Actinobacteria;o__Micrococcales;f__Micrococcaceae;g__Other;s__Other	0	0	0	0	0	0	0	0	0	0	0	0	0	0	0	0	0	0	0	0	0	0	0	0	0	0	0	0	0	0	0	0	0	0	0	0	0	0	0	0	0	0	0	0	0	0	0	0	0
d__Bacteria;p__Firmicutes;c__Bacilli;o__Lactobacillales;f__Other;g__Other;s__Other	0	0	0	0	0	0	0	0.000162747	0	0	0.000559347	0	0.000108566	4.71187e-05	0	0	0	0.000167757	0	0.000142735	0	0	0	0	0	0	0	0	0	0.000446329	0	0	0	0	0	0	0	0	0	0	0	0	0	0	0	0	0	0	0
d__Bacteria;p__Actinobacteriota;c__Actinobacteria;o__Propionibacteriales;f__Nocardioidaceae;g__Nocardioides;s__Other	0	0	0	0	0	0	0	0	0	0	0	0	0	0	0	0	0	0	0	0	0	0	0	0	0	0	0	0	0	0	0	0	0	0	0	0	0	0	0	0	0	0	0	0	0	0	0	0	0
d__Bacteria;p__Firmicutes;c__Bacilli;o__Erysipelotrichales;f__Erysipelotrichaceae;g__Dubosiella;s__Other	0	0	0	0	8.73973e-05	0	0	0	0	0	0	0	0	0	0	0	0	0.00301963	0	0.00028547	0	0	0	0	0	0	0	0	0	0	0	0	0	0	0	0	0	0	0	0	0	0	0	0	0	0	0	0	0
d__Bacteria;p__Proteobacteria;c__Gammaproteobacteria;o__Burkholderiales;f__Burkholderiaceae;g__Other;s__Other	0	0	0	0	0	0	0	0	0	8.47889e-05	0	0	0	0	0	0	0	0	0	0	0	0	0	0	0	0	0	0	0	0	0	0	0	0	0	0	0	0	0	0	0	0	0	0	0	0	0	0	0
d__Bacteria;p__Proteobacteria;c__Gammaproteobacteria;o__KF.JG30.C25;f__KF.JG30.C25;g__KF.JG30.C25;s__Other	0	0	0	0	0	0	0	0	0	0	0	0	0	0	0	0	0	0	0	0	0	0	0	0	0	0	0	0	0	0	0	0	0	0	0	0	0	0	0	0	0	0	0	0	0	0	0	0	0
d__Bacteria;p__Firmicutes;c__Clostridia;o__Clostridiales;f__Clostridiaceae;g__Clostridium_sensu_stricto_8;s__uncultured_bacterium	0	0	0	0	0	0	0	0	0	0	0	0	0	0	0	0	0	0	0	0	0	0	0	0	0	0	0	0	0	0	0	0	0	0	0	0	0	0	0	0	0	0	0	0	0	0	0	0	0
d__Bacteria;p__Proteobacteria;c__Alphaproteobacteria;o__Rhizobiales;f__Devosiaceae;g__Other;s__Other	0	0	0	0	0	0	0	0	0	0	0	0	0	0	0	0	0	0	0	0	0	0	0	0	0	0	0	0	0	0	0	0	0	0	0	0	0	0	0	0	0	0	0	0	0	0	0	0	0
d__Bacteria;p__Firmicutes;c__Clostridia;o__Peptostreptococcales.Tissierellales;f__Peptostreptococcaceae;g__Other;s__Other	0	0	0	0	0	0	0	0	0	0	0	0	0	0	0	0	0	0	0	0	0	0	0	0	0	0	0	0	0	0	0	0	0	0	0	0	0	0	0	0	0	0	0	0	0	0	0	0	0
d__Bacteria;p__Firmicutes;c__Clostridia;o__Lachnospirales;f__Lachnospiraceae;g__.Eubacterium._oxidoreducens_group;s__uncultured_bacterium	0	0	0	0	0	0	0	0	0	0	0	0	0	0	0	0	0	0	0	0	0	0	0	0	0	0	0	0	0	0	0	0	0	0	0	0	0	0	0	0	0	0	0	0	0	0	0	0	0
d__Bacteria;p__Proteobacteria;c__Gammaproteobacteria;o__Enterobacterales;f__Other;g__Other;s__Other	0	0	0	0	0	0	0	0	0	0	0	0	0	0	0	0	0	0	0	0	0	0	0	0	0	0	0	0	0	0.00357063	0	0	0	0	0	0	0	0	0	0	0	0	0	0	0	0	0	0	0
d__Bacteria;p__Proteobacteria;c__Alphaproteobacteria;o__Rhizobiales;f__Hyphomicrobiaceae;g__Hyphomicrobium;s__Hyphomicrobium_denitrificans	0	0	0	0	0	0	0	0	0	0	0	0	0	0	0	0	0	0	0	0	0	0	0	0	0	0	0	0	0	0	0	0	0	0	0	0	0	0	0	0	0	0	0	0	0	0	0	0	0
d__Bacteria;p__Desulfobacterota;c__Desulfovibrionia;o__Desulfovibrionales;f__Desulfovibrionaceae;g__Desulfovibrio;s__bacterium	0	0	0	0	0	0	0	0	0	0	0	0	0	0	0	0	0	0	0	0	0	0	0	0	0	0	0	0	0	0	0	0	0	0	0	0	0	0	0	0	0	0	0	0	0	0	0	0	0
d__Bacteria;p__Proteobacteria;c__Alphaproteobacteria;o__Sphingomonadales;f__Sphingomonadaceae;g__Other;s__Other	0	0	0	0	0	0	0	0	0	0	0	0	0	0	0	0	0	0	0	0	0	0	0	0	0	0	0	0	0	0	0	0	0	0	0	0	0	0	0	0	0	0	0	0	0	0	0	0	0
d__Bacteria;p__Firmicutes;c__Clostridia;o__Lachnospirales;f__Lachnospiraceae;g__Blautia;s__uncultured_Clostridiales	0	0	0	0	0	0	0	0	0	0	0	0	0	0	0	0	0	0	0	0	0	0	0	0	0	0	0	0	0	0	0	0	0	0	0	0	0	0	0	0	0	0.00034634	0	0	0	0	0	0	0
d__Bacteria;p__Firmicutes;c__Negativicutes;o__Veillonellales.Selenomonadales;f__Selenomonadaceae;g__Megamonas;s__Other	0	0	0	0	0	0	0	0	0	0	0	0	0	0	0	0	0	0	0	0	0	0	0	0	0	0	0	0	0	0	0	0	0	0	0	0	0	0	0	0	0	0	0	0	0	0	0	0	0
d__Bacteria;p__Actinobacteriota;c__Actinobacteria;o__Corynebacteriales;f__Nocardiaceae;g__Rhodococcus;s__Other	0	0	0	0	0	0	0	0	0	0	0	0	0	0	0	0	0	0	0	0	0	0	0	0	0	0	0	0	0	0	0	0	0	0	0	0	0	0	0	0	0	0	0	0	0	0	0	0	0
d__Bacteria;p__Firmicutes;c__Clostridia;o__Christensenellales;f__Christensenellaceae;g__Christensenellaceae_R.7_group;s__uncultured_prokaryote	0	0	0	0	0	0	0	0	0	0	0	0	0	0	0	0	0	0	0	0	0	0	0	0	0	0	0	0	0	0	0	0	0	0	0	0	0	0	0	0	0	0	0	0	0	0	0	0	0
d__Bacteria;p__Firmicutes;c__Clostridia;o__Lachnospirales;f__Lachnospiraceae;g__.Eubacterium._eligens_group;s__Other	0	0	0	0	0	0	0	0	0	0	0	0	0	0	0	0	0	0	0	0	0	0	0	0	0	0	0	0	0	0	0	0	0	0	0	0	0	0	0	0	0	0	0	0	0	0	0	0	0
d__Bacteria;p__Bacteroidota;c__Bacteroidia;o__Bacteroidales;f__Bacteroidaceae;g__Bacteroides;s__metagenome	0	0	0	0	0	0	0	0	0	0	0	0	0	0	0	0	0	0	0	0	0	0	0	0	0	0	0	0	0	0	0	0	0	0	0	0	0	0	0	0	0	0	0	0	0	0	0	0	0
d__Bacteria;p__Firmicutes;c__Clostridia;o__Oscillospirales;f__.Eubacterium._coprostanoligenes_group;g__.Eubacterium._coprostanoligenes_group;s__Clostridiales_bacterium	0	0	0	0	0	0	0	0	0	0	0	0	0	0	0	0	0	0	0	0	0	0	0	0	0	0	0	0	0	0	0	0	0	0	0	0	0	0	0	0	0	0	0	0	0	0	0	0	0
d__Bacteria;p__Bacteroidota;c__Bacteroidia;o__Bacteroidales;f__Rikenellaceae;g__Rikenellaceae_RC9_gut_group;s__Other	0	0	0	0	0	0	0	0	0	0	0	0	0	0	0	0	0	0	0	0	0	0	0	0	0	0	0	0	0	0	0	0	0	0	0	0	0	0	0	0	0	0	0	0	0	0	0	0	0
d__Bacteria;p__Planctomycetota;c__Planctomycetes;o__Pirellulales;f__Pirellulaceae;g__uncultured;s__Other	0	0	0	0	0	0	0	0	0	0	0	0	0	0	0	0	0	0	0	0	0	0	0	0	0	0	0	0	0	0	0	0	0	0	0	0	0	0	0	0	0	0	0	0	0	0	0	0	0
d__Bacteria;p__Bacteroidota;c__Bacteroidia;o__Bacteroidales;f__Prevotellaceae;g__Prevotellaceae_UCG.001;s__uncultured_bacterium	0	0	0	0	0	0	0	0	0	0	0	0	0	0	0	0	0	0	0	0	0	0	0	0	0	0	0	0	0	0	0	0	0	0	0	0	0	0	0	0	0	0	0	0	0	0	0	0	0
d__Bacteria;p__Firmicutes;c__Clostridia;o__Oscillospirales;f__.Clostridium._methylpentosum_group;g__.Clostridium._methylpentosum_group;s__uncultured_bacterium	0	0	0	0	0	0	0	0	0	0	0	0	0	0	0	0	0	0	0	0.000927776	0	0	0	0	0	0	0	0	0	0	0	0	0	0	0	0	0	0	0	0	0	0	0	0	0	0	0	0	0
Unassigned;__;__;__;__;__;__	0	0	0	0	0	0	0	0	0	0	0	0	0	0	0	0	0	0	0	0	0	0	0	0	0	0	0	0	0	0	0	0	0	0	0	0	0	0	0	0	0	0	0	0	0	0	0	0	0
d__Bacteria;p__Firmicutes;c__Bacilli;o__Erysipelotrichales;f__Erysipelotrichaceae;g__Dubosiella;s__uncultured_Erysipelotrichales	0	0	0	0	0	0	0	0	0.000161577	0	0	0	0	0	0	0	0	0	0	0	0	0	0	0	0	0	0	0	0	0	0	0	0	0	0	0	0	0	0	0	0	0	0	0	0	0	0	0	0
d__Bacteria;p__Actinobacteriota;c__Acidimicrobiia;o__uncultured;f__uncultured;g__uncultured;s__Other	0	0	0	0	0	0	0	0	0	0	0	0	0	0	0	0	0	0	0	0	0	0	0	0	0	0	0	0	0	0	0	0	0	0	0	0	0	0	0	0	0	0	0	0	0	0	0	0	0
d__Bacteria;p__Firmicutes;c__Clostridia;o__Lachnospirales;f__Lachnospiraceae;g__Lachnospira;s__Other	0	0	0	0	0	0	0	0	0	0	0	0	0	0	0	0	0	0	0	0	0	0	0	0	0	0	0	0	0	0	0	0	0	0	0	0	0	0	0	0	0	0	0	0	0	0	0	0	0
d__Bacteria;p__Bacteroidota;c__Bacteroidia;o__Chitinophagales;f__Chitinophagaceae;g__Flavisolibacter;s__Other	0	0	0	0	0	0	0	0	0	0	0	0	0	0	0	0	0	0	0	0	0	0	0	0	0	0	0	0	0	0	0	0	0	0	0	0	0	0	0	0	0	0	0	0	0	0	0	0	0
d__Bacteria;p__Firmicutes;c__Clostridia;o__Clostridia_vadinBB60_group;f__Clostridia_vadinBB60_group;g__Clostridia_vadinBB60_group;s__metagenome	0	0	0	0	0	0	0	0	0	0	0	0	0	0	0	0	0	0	0	0	0	0	0	0	0	0	0	0	0	0	0	0	0	0	0	0	0	0	0	0	0	0	0	0	0	0	0	0	0
d__Bacteria;p__Firmicutes;c__Bacilli;o__Erysipelotrichales;f__Erysipelotrichaceae;g__Other;s__Other	0	0	0	0.00015977	0	0	0	0	0	0	0	0	0	0	0	0	0	0	0	0	0	0	0	0	0	0	0	0	0	0	0	0	0	0	0	0	0	0	0	0	0	0	0	0	0	0	0	0	0
d__Bacteria;p__Firmicutes;c__Clostridia;o__Lachnospirales;f__Lachnospiraceae;g__.Eubacterium._hallii_group;s__uncultured_bacterium	0	0	0	0	0	0	0	0	0	0	0	0	0	0	0	0	0	0	0	0	0	0	0	0	0	0	0	0	0	0	0	0	0	0	0	0	0	0	0	0	0	0	0	0	0	0	0	0	0
d__Bacteria;p__Proteobacteria;c__Alphaproteobacteria;o__Caulobacterales;f__Hyphomonadaceae;g__SWB02;s__uncultured_bacterium	0	0	0	0	0	0	0	0	0	0	0	0	0	0	0	0	0	0	0	0	0	0	0	0	0	0	0	0	0	0	0	0	0	0	0	0	0	0	0	0	0	0	0	0	0	0	0	0	0
d__Bacteria;p__Proteobacteria;c__Gammaproteobacteria;o__Burkholderiales;f__TRA3.20;g__TRA3.20;s__Other	0	0	0	0	0	0	0	0	0	0	0	0	0	0	0	0	0	0	0	0	0	0	0	0	0	0	0	0	0	0	0	0	0	0	0	0	0	0	0	0	0	0	0	0	0	0	0	0	0
d__Bacteria;p__Actinobacteriota;c__Acidimicrobiia;o__Microtrichales;f__Ilumatobacteraceae;g__Ilumatobacter;s__uncultured_Actinomycetales	0	0	0	0	0	0	0	0	0	0	0	0	0	0	0	0	0	0	0	0	0	0	0	0	0	0	0	0	0	0	0	0	0	0	0	0	0	0	0	0	0	0	0	0	0	0	0	0	0
d__Bacteria;p__Desulfobacterota;c__uncultured;o__uncultured;f__uncultured;g__uncultured;s__Other	0	0	0	0	0	0	0	0	0	0	0	0	0	0	0	0	0	0	0	0	0	0	0	0	0	0	0	0	0	0	0	0	0	0	0	0	0	0	0	0	0	0	0	0	0	0	0	0	0
d__Bacteria;p__Proteobacteria;c__Alphaproteobacteria;o__Rhizobiales;f__Beijerinckiaceae;g__Methylobacterium.Methylorubrum;s__Other	0	0	0	0	0	0	0	0	0	0	0	0	0	0	0	0	0	0	0	0	0	0	0	0	0	0	0	0	0	0	0	0	0	0	0	0	0	0	0	0	0	0	0	0	0	0	0	0	0
d__Bacteria;p__Firmicutes;c__Clostridia;o__Lachnospirales;f__Lachnospiraceae;g__Coprococcus;s__Other	0	0	0	0	0	0	0	0	0	0	0	0	0	0	0	0	0	0	0	0	0	0	0	0	0	0	0	0	0	0	0	0	0	0	0	0	0	0	0	0	0	0	0	0	0	0	0	0	0
d__Bacteria;p__Actinobacteriota;c__Coriobacteriia;o__Coriobacteriales;f__uncultured;g__uncultured;s__uncultured_bacterium	0	0	0	0	0	0	0	0	0	0	0	0	0	0	0	0	0	0	0	0	0	0	0	0	0	0	0	0	0	0	0	0	0	0	0	0	0	0	0	0	0	0	0	0	0	0	0	0	0
d__Bacteria;p__Bacteroidota;c__Bacteroidia;o__Bacteroidales;f__Marinifilaceae;g__Butyricimonas;s__Butyricimonas_sp.	0	0	0	0	0	0	0	0	0	0	0	0	0	0	0	0	0	0	0	0	0	0	0	0	0	0	0	0	0	0	0	0	0	0	0	0	0	0	0	0	0	0	0	0	0	0	0	0	0
d__Bacteria;p__Firmicutes;c__Desulfitobacteriia;o__Desulfitobacteriales;f__Desulfitobacteriaceae;g__Desulfosporosinus;s__Other	0	0	0	0	0	0	0	0	0	0	0	0	0	0	0	0	0	0	0	0	0	0	0	0	0	0	0	0	0	0	0	0	0	0	0	0	0	0	0	0	0	0	0	0	0	0	0	0	0
d__Bacteria;p__Actinobacteriota;c__Actinobacteria;o__Micrococcales;f__Brevibacteriaceae;g__Brevibacterium;s__Other	0	0	0	0	0	0	0	0	0	0	0	0	0	0	0	0	0	0	0	0	0	0	0	0	0	0	0	0	0	0	0	0	0	0	0	0	0	0	0	0	0	0	0	0	0	0	0	0	0
d__Bacteria;p__Proteobacteria;c__Gammaproteobacteria;o__Burkholderiales;f__Burkholderiaceae;g__Lautropia;s__Other	0	0	0	0	0	0	0	0	0	0	0	0	0	0	0	0	0	0	0	0	0	0	0	0	0	0	0	0	0	0	0	0	0	0	0	0	0	0	0	0	0	0	0	0	0	0	0	0	0
d__Bacteria;p__Bacteroidota;c__Bacteroidia;o__Bacteroidales;f__Tannerellaceae;g__Tannerellaceae;s__Other	0	0	0	0.000718965	0	0	0	0	0	0	0	0	0	0	0	0	0	0	0	0	0	0	0	0	0	0	0	0	0	0	0	0	0	0	0	0	0	0	0	0	0	0	0	0	0	0	0	0	0
d__Bacteria;p__Proteobacteria;c__Gammaproteobacteria;o__Enterobacterales;f__Morganellaceae;g__Other;s__Other	0	0	0	0	0	0	0	0	0	0	0	0	0.000434263	0	0	0	0.0030171	0	0	0	0	0	0	0	0	0	0	0	0	0	0	0	0	0	0	0	0	0	0	0	0	0	0	0	0	0	0	0	0
d__Eukaryota;p__Cnidaria;c__Hydrozoa;o__Anthoathecata;f__Anthoathecata;g__Anthoathecata;s__Bougainvillia_sp.	0	0	0	0	0	0	0	0	0	0	0	0	0	0	0	0	0	0	0	0	0	0	0	0	0	0	0	0	0	0	0	0	0	0	0	0	0	0	0	0	0	0	0	0	0	0	0	0	0
d__Eukaryota;p__Centrohelida;c__Centrohelida;o__Centrohelida;f__Other;g__Other;s__Other	0	0	0	0	0	0	0	0	0	0	0	0	0	0	0	0	0	0	0	0	0	0	0	0	0	0	0	0	0	0	0	0	0	0	0	0	0	0	0	0	0	0	0	0	0	0	0	0	0
d__Bacteria;p__Proteobacteria;c__Alphaproteobacteria;o__Acetobacterales;f__Acetobacteraceae;g__Other;s__Other	0	0	0	0	0	0	0	0	0	0	0	0	0	0	0	0	0	0	0	0	0	0	0	0	0	0	0	0	0	0	0	0	0	0	0	0	0	0	0	0	0	0	0	0	0	0	0	0	0
d__Bacteria;p__Firmicutes;c__Bacilli;o__Bacillales;f__Bacillaceae;g__Bacillus;s__Bacillus_smithii	0	0	0	0	0	0	0	0	0	0	0	0	0	0	0	0	0	0	0	0	0	0	0	0	0	0	0	0	0	0	0	0	0	0	0	0	0	0	0	0	0	0	0	0	0	0	0	0	0
d__Bacteria;p__Proteobacteria;c__Gammaproteobacteria;o__Burkholderiales;f__Oxalobacteraceae;g__Other;s__Other	0	0	0	0	0	0	0	0	0	0	0	0	0	0	0	0	0	0	0	0	0	0	0	0	0	0	0	0	0	0	0	0	0	0	0	0	0	0	0	0	0	0	0	0	0	0	0	0	0
d__Bacteria;p__Bacteroidota;c__Bacteroidia;o__Flavobacteriales;f__Flavobacteriaceae;g__Flavobacterium;s__Cytophaga_sp.	0	0	0	0	0	0	0	0	0	0	0	0	0	0	0	0	0	0	0	0	0	0	0	0	0	0	0	0	0	0	0	0	0	0	0	0	0	0	0	0	0	0	0	0	0	0	0	0	0
d__Bacteria;p__Firmicutes;c__Clostridia;o__Oscillospirales;f__UCG.010;g__UCG.010;s__uncultured_rumen	0	0	0	0	0	0	0	0	0	0	0	0	0	0	0	0	0	0	0	0	0	0	0	0	0	0	0	0	0	0	0	0	0	0	0	0	0	0	0	0	0	0	0	0	0	0	0	0	0
d__Bacteria;p__Bacteroidota;c__Bacteroidia;o__Bacteroidales;f__Prevotellaceae;g__Other;s__Other	0	0	0	0	0	0	0	0	0	0	0	0	0	0	0	0	0	0	0	0	0	0	0	0	0	0	0	0	0	0	0	0	0	0	0	0	0	0	0	0	0	0	0	0	0	0	0	0	0
d__Eukaryota;p__Cnidaria;c__Hydrozoa;o__Leptothecata;f__Leptothecata;g__Leptothecata;s__Clytia_hemisphaerica	0	0	0	0	0	0	0	0	0	0	0	0	0	0	0	0	0	0	0	0	0	0	0	0	0	0	0	0	0	0	0	0	0	0	0	0	0	0	0	0	0	0	0	0	0	0	0	0	0
d__Bacteria;p__Firmicutes;c__Bacilli;o__Bacillales;f__Planococcaceae;g__Sporosarcina;s__Sporosarcina_pasteurii	0	0	0	0	0	0	0	0	0	0	0	0	0	0	0	0	0	0	0	0	0	0	0	0	0	0	0	0	0	0	0	0	0	0	0	0	0	0	0	0	0	0	0	0	0	0	0	0	0
d__Bacteria;p__Acidobacteriota;c__Acidobacteriae;o__Subgroup_13;f__Subgroup_13;g__Subgroup_13;s__uncultured_forest	0	0	0	0	0	0	0	0	0	0	0	0	0	0	0	0	0	0	0	0	0	0	0	0	0	0	0	0	0	0	0	0	0	0	0	0	0	0	0	0	0	0	0	0	0	0	0	0	0
d__Bacteria;p__Firmicutes;c__Bacilli;o__Bacillales;f__Bacillaceae;g__Other;s__Other	0	0	0	0	0	0	0	0	0	0	0	0	0	0	0	0	0	0	0	0	0	0	0	0	0	0	0	0	0	0	0	0	0	0	0	0	0	0	0	0	0	0	0	0	0	0	0	0	0
d__Bacteria;p__Firmicutes;c__Bacilli;o__Bacillales;f__Planococcaceae;g__Other;s__Other	0	0	0	0	0	0	0	0	0	0	0	0	0	0	0	0	0	0	0	0	0	0	0	0	0	0	0	0	0	0	0	0	0	0	0	0	0	0	0	0	0	0	0	0	0	0	0	0	0
d__Bacteria;p__Actinobacteriota;c__Actinobacteria;o__Micrococcales;f__Microbacteriaceae;g__Leucobacter;s__Other	0	0	0	0	0	0	0	0	0	0	0	0	0	0	0	0	0	0	0	0	0	0	0	0	0	0	0	0	0	0	0	0	0	0	0	0	0	0	0	0	0	0	0	0	0	0	0	0	0
d__Bacteria;p__Firmicutes;c__Bacilli;o__Erysipelotrichales;f__Erysipelotrichaceae;g__Faecalibaculum;s__Other	0	0	0	0	0	0	0	0	0	0	0	0	0	0	0	0	0	0	0	0	0	0	0	0	0	0	0	0	0	0	0	0	0	0	0	0	0	0	0	0	0	0	0	0	0	0	0	0	0
d__Bacteria;p__Firmicutes;c__Bacilli;o__Bacillales;f__Other;g__Other;s__Other	0	0	0	0	0	0	0	0	0	0	0	0	0	0	0	0	0	0	0	0	0	0	0	0	0	0	0	0	0	0	0	0	0	0	0	0	0	0	0	0	0	0	0	0	0	0	0	0	0
d__Bacteria;p__Proteobacteria;c__Gammaproteobacteria;o__Burkholderiales;f__Sutterellaceae;g__Parasutterella;s__Parasutterella_excrementihominis	0	0	0.000459831	0	0	0	0	0	0	0	0	0	0	0	0	0	0	0	0	0	0	0	0	0	0	0	0	0	0	0	0	0	0	0	0	0	0	0	0	0	0	0	0	0	0	0	0	0	0
d__Bacteria;p__Firmicutes;c__Clostridia;o__Oscillospirales;f__Oscillospiraceae;g__UCG.007;s__uncultured_bacterium	0	0	0	0	0	0	0	0	0	0	0	0	0	0	0	0	0	0	0	0	0	0	0	0	0	0	0	0	0	0	0	0	0	0	0	0	0	0	0	0	0	0	0	0	0	0	0	0	0
d__Eukaryota;p__Ciliophora;c__Intramacronucleata;o__Conthreep;f__Phyllopharyngea;g__Dysteria;s__Dysteria_derouxi	0	0	0	0	0	0	0	0	0	0	0	0	0	0	0	0	0	0	0	0	0	0	0	0	0	0	0	0	0	0	0	0	0	0	0	0	0	0	0	0	0	0	0	0	0	0	0	0	0
d__Eukaryota;p__Ochrophyta;c__Chrysophyceae;o__Chromulinales;f__Chromulinales;g__Poterioochromonas;s__uncultured_ochromonad	0	0	0	0	0	0	0	0	0	0	0	0	0	0	0	0	0	0	0	0	0	0	0	0	0	0	0	0	0	0	0	0	0	0	0	0	0	0	0	0	0	0	0	0	0	0	0	0	0
d__Eukaryota;p__Nematozoa;c__Chromadorea;o__Chromadorida;f__Chromadorida;g__Chromadorida;s__uncultured_eukaryote	0	0	0	0	0	0	0	0	0	0	0	0	0	0	0	0	0	0	0	0	0	0	0	0	0	0	0	0	0	0	0	0	0	0	0	0	0	0	0	0	0	0	0	0	0	0	0	0	0
d__Bacteria;p__Proteobacteria;c__Gammaproteobacteria;o__Burkholderiales;f__Burkholderiaceae;g__Limnobacter;s__uncultured_beta	0	0	0	0	0	0	0	0	0	0	0	0	0	0	0	0	0	0	0	0	0	0	0	0	0	0	0	0	0	0	0	0	0	0	0	0	0	0	0	0	0	0	0	0	0	0	0	0	0
d__Bacteria;p__Proteobacteria;c__Gammaproteobacteria;o__Burkholderiales;f__Rhodocyclaceae;g__Sulfuritalea;s__Other	0	0	0	0	0	0	0	0	0	0	0	0	0	0	0	0	0	0	0	0	0	0	0	0	0	0	0	0	0	0	0	0	0	0	0	0	0	0	0	0	0	0	0	0	0	0	0	0	0
d__Bacteria;p__Proteobacteria;c__Alphaproteobacteria;o__Rhizobiales;f__Xanthobacteraceae;g__uncultured;s__Other	0	0	0	0	0	0	0	0	0	0	0	0	0	0	0	0	0	0	0	0	0	0	0	0	0	0	0	0	0	0	0	0	0	0	0	0	0	0	0	0	0	0	0	0	0	0	0	0	0
d__Bacteria;p__Firmicutes;c__Clostridia;o__Oscillospirales;f__Ruminococcaceae;g__Ruminococcus;s__uncultured_Ruminococcus	0	0	0	0	0	0	0	0	0	0	0	0	0	0	0	0	0	0	0	0	0	0	0	0	0	0	0	0	0	0	0	0	0	0	0	0	0	0	0	0	0	0	0	0	0	0	0	0	0
d__Bacteria;p__Firmicutes;c__Bacilli;o__Lactobacillales;f__Lactobacillaceae;g__Lactobacillus;s__uncultured_bacterium	0	0	0	0	0	0	0	0	0	0	0	0	0	0	0	0	0	0	0	0	0	0	0	0	0	0.000170358	0	0	0	0	0	0	0	0	0	0	0	0	0.000713063	0	0	0	0	0	0.000725251	0	0	0	0
d__Bacteria;p__Proteobacteria;c__Gammaproteobacteria;o__Burkholderiales;f__Rhodocyclaceae;g__Methyloversatilis;s__Other	0	0	0	0	0	0	0	0	0	0	0	0	0	0	0	0	0	0	0	0	0	0	0	0	0	0	0	0	0	0	0	0	0	0	0	0	0	0	0	0	0	0	0	0	0	0	0	0	0
d__Bacteria;p__Proteobacteria;c__Alphaproteobacteria;o__Caulobacterales;f__Hyphomonadaceae;g__SWB02;s__uncultured_soil	0	0	0	0	0	0	0	0	0	0	0	0	0	0	0	0	0	0	0	0	0	0	0	0	0	0	0	0	0	0	0	0	0	0	0	0	0	0	0	0	0	0	0	0	0	0	0	0	0
d__Bacteria;p__Actinobacteriota;c__Actinobacteria;o__Micrococcales;f__Intrasporangiaceae;g__Other;s__Other	0	0	0	0	0	0	0	0	0	0	0	0	0	0	0	0	0	0	0	0	0	0	0	0	0	0	0	0	0	0	0	0	0	0	0	0	0	0	0	0	0	0	0	0	0	0	0	0	0
d__Bacteria;p__Firmicutes;c__Bacilli;o__Lactobacillales;f__Leuconostocaceae;g__Weissella;s__Other	0	0	0	0	0	0	0	0	0	0	0	0	0	0	0	0	0	0	0	0	0	0	0	0	0	0	0	0	0	0	0	0	0	0	0	0	0	0	0	0	0	0	0	0	0	0	0	0	0
d__Bacteria;p__Proteobacteria;c__Gammaproteobacteria;o__Burkholderiales;f__Other;g__Other;s__Other	0	0	0	0	0	0	0	0	0	0	0	0	0.000434263	0	0	0	0	0	0	0	0	0	0	0	0	0	0	0	0	0	0	0	0	0	0	0	0	0	0	0	0	0.000230894	0	0	0	0	0	0	0
d__Bacteria;p__Proteobacteria;c__Gammaproteobacteria;o__Burkholderiales;f__Comamonadaceae;g__Caenimonas;s__uncultured_bacterium	0	0	0	0	0	0	0	0	0	0	0	0	0	0	0	0	0	0	0	0	0	0	0	0	0	0	0	0	0	0	0	0	0	0	0	0	0	0	0	0	0	0	0	0	0	0	0	0	0
d__Bacteria;p__Proteobacteria;c__Gammaproteobacteria;o__Burkholderiales;f__Alcaligenaceae;g__Achromobacter;s__Other	0	0	0	0	0	0	0	0	0	0	0	0	0	0	0	0	0	0	0	0	0	0	0	0	0	0	0	0	0	0	0	0	0	0	0	0	0	0	0	0	0	0	0	0	0	0	0	0	0
d__Bacteria;p__Firmicutes;c__Clostridia;o__Lachnospirales;f__Lachnospiraceae;g__Frisingicoccus;s__Other	0	0	0	0	0	0	0	0	0	0	0	0	0	0	0	0	0	0	0	0	0	0	0	0	0	0	0	0	0	0	0	0	0	0	0	0	0	0	0	0	0	0	0	0	0	0	0	0	0
d__Bacteria;p__Firmicutes;c__Clostridia;o__Thermincolales;f__Thermincolaceae;g__Thermincola;s__uncultured_bacterium	0	0	0	0	0	0	0	0	0	0	0	0	0	0	0	0	0	0	0	0	0	0	0	0	0	0	0	0	0	0	0	0	0	0	0	0	0	0	0	0	0	0	0	0	0	0	0	0	0
d__Bacteria;p__Firmicutes;c__Clostridia;o__Christensenellales;f__Christensenellaceae;g__Christensenellaceae;s__Christensenella_sp.	0	0	0	0	0	0	0	0	0	0	0	0	0	0	0	0	0	0	0	0	0	0	0	0	0	0	0	0	0	0	0	0	0	0	0	0	0	0	0	0	0	0	0	0	0	0	0	0	0
d__Eukaryota;p__Arthropoda;c__Maxillopoda;o__Cyclopoida;f__Cyclopoida;g__Cyclopoida;s__Lichomolgus_canui	0	0	0	0	0	0	0	0	0	0	0	0	0	0	0	0	0	0	0	0	0	0	0	0	0	0	0	0	0	0	0	0	0	0	0	0	0	0	0	0	0	0	0	0	0	0	0	0	0
d__Eukaryota;p__Centrohelida;c__Centrohelida;o__Centrohelida;f__Acanthocystidae;g__Pterocystis;s__metagenome	0	0	0	0	0	0	0	0	0	0	0	0	0	0	0	0	0	0	0	0	0	0	0	0	0	0	0	0	0	0	0	0	0	0	0	0	0	0	0	0	0	0	0	0	0	0	0	0	0
d__Bacteria;p__Firmicutes;c__Negativicutes;o__Veillonellales.Selenomonadales;f__Veillonellaceae;g__Veillonella;s__Other	0	0	0	0	0	0	0	0	0	0	0	0	0	0	0	0	0	0	0	0	0	0	0	0	0	0	0	0	0	0	0	0	0	0	0	0	0	0	0	0	0	0	0	0	0	0	0	0	0
d__Bacteria;p__Actinobacteriota;c__Acidimicrobiia;o__Microtrichales;f__Ilumatobacteraceae;g__Ilumatobacter;s__Other	0	0	0	0	0	0	0	0	0	0	0	0	0	0	0	0	0	0	0	0	0	0	0	0	0	0	0	0	0	0	0	0	0	0	0	0	0	0	0	0	0	0	0	0	0	0	0	0	0
d__Bacteria;p__Verrucomicrobiota;c__Chlamydiae;o__Chlamydiales;f__Parachlamydiaceae;g__Other;s__Other	0	0	0	0	0	0	0	0	0	0	0	0	0	0	0	0	0	0	0	0	0	0	0	0	0	0	0	0	0	0	0	0	0	0	0	0	0	0	0	0	0	0	0	0	0	0	0	0	0
d__Bacteria;p__Desulfobacterota;c__Desulfovibrionia;o__Desulfovibrionales;f__Desulfovibrionaceae;g__uncultured;s__uncultured_Desulfovibrionaceae	0	0	0	0	0	0	0	0	0	0	0	0	0	0	0	0	0	0	0	0	0	0	0	0	0	0	0	0	0	0	0	0	0	0	0	0	0	0	0	0	0	0	0	0	0	0	0	0	0
d__Bacteria;p__Actinobacteriota;c__Actinobacteria;o__Micrococcales;f__Micrococcaceae;g__Yaniella;s__uncultured_bacterium	0	0	0	0	0	0	0	0	0	0	0	0	0	0	0	0	0	0	0	0	0	0	0	0	0	0	0	0	0	0	0	0	0	0	0	0	0	0	0	0	0	0	0	0	0	0	0	0	0
d__Bacteria;p__Proteobacteria;c__Alphaproteobacteria;o__Azospirillales;f__uncultured;g__uncultured;s__uncultured_bacterium	0	0	0	0	0	0	0	0	0	0	0	0	0	0	0	0	0	0	0	0	0	0	0	0	0	0	0	0	0	0	0	0	0	0	0	0	0	0	0	0	0	0	0	0	0	0	0	0	0
d__Bacteria;p__Proteobacteria;c__Gammaproteobacteria;o__Gammaproteobacteria_Incertae_Sedis;f__Unknown_Family;g__Acidibacter;s__Acidibacter_ferrireducens	0	0	0	0	0	0	0	0	0	0	0	0	0	0	0	0	0	0	0	0	0	0	0	0	0	0	0	0	0	0	0	0	0	0	0	0	0	0	0	0	0	0	0	0	0	0	0	0	0
d__Bacteria;p__Firmicutes;c__Bacilli;o__Exiguobacterales;f__Exiguobacteraceae;g__Exiguobacterium;s__Other	0	0	0	0	0	0	0	0	0	0	0	0	0	0	0	0	0	0	0	0	0	0	0	0	0	0	0	0	0	0	0	0	0	0	0	0	0	0	0	0	0	0	0	0	0	0	0	0	0
d__Bacteria;p__Firmicutes;c__Bacilli;o__Paenibacillales;f__Paenibacillaceae;g__Paenibacillus;s__Other	0	0	0	0	0	0	0	0	0	0	0	0	0	0	0	0	0	0	0	0	0	0	0	0	0	0	0	0	0	0	0	0	0	0	0	0	0	0	0	0	0	0	0	0	0	0	0	0	0
d__Bacteria;p__Proteobacteria;c__Alphaproteobacteria;o__Rhizobiales;f__Beijerinckiaceae;g__Bosea;s__Other	0	0	0	0	0	0	0	0	0	0	0	0	0	0	0	0	0	0	0	0	0	0	0	0	0	0	0	0	0	0	0	0	0	0	0	0	0	0	0	0	0	0	0	0	0	0	0	0	0
d__Bacteria;p__Firmicutes;c__Bacilli;o__Staphylococcales;f__Staphylococcaceae;g__Other;s__Other	0	0	0	0	0	0	0	0	0	0	0	0	0	0	0	0	0	0	0	0	0	0	0	0	0	0	0	0	0	0	0	0	0	0	0	0	0	0	0	0	0	0	0	0	0	0	0	0	0
d__Bacteria;p__Actinobacteriota;c__Actinobacteria;o__Micrococcales;f__Cellulomonadaceae;g__Actinotalea;s__Other	0	0	0	0	0	0	0	0	0	0	0	0	0	0	0	0	0	0	0	0	0	0	0	0	0	0	0	0	0	0	0	0	0	0	0	0	0	0	0	0	0	0	0	0	0	0	0	0	0
d__Bacteria;p__Firmicutes;c__Clostridia;o__Oscillospirales;f__Oscillospiraceae;g__Oscillibacter;s__.Clostridium._leptum	0	0	0	0	0	0	0	0	0	0	0	0	0	0	0	0	0	0	0	0	0	0	0	0	0	0	0	0	0.000322685	0	0	0	0	0	0	0	0	0	0	0	0	0	0	0	0	0	0	0	0
d__Eukaryota;p__Mollusca;c__Bivalvia;o__Mytiloida;f__Mytiloida;g__Mytiloida;s__Mytilus_edulis	0	0	0	0	0	0	0	0	0	0	0	0	0	0	0	0	0	0	0	0	0	0	0	0	0	0	0	0	0	0	0	0	0	0	0	0	0	0	0	0	0	0	0	0	0	0	0	0	0
d__Eukaryota;p__Apusomonadidae;c__Apusomonadidae;o__Apusomonadidae;f__Apusomonadidae;g__Amastigomonas;s__uncultured_eukaryote	0	0	0	0	0	0	0	0	0	0	0	0	0	0	0	0	0	0	0	0	0	0	0	0	0	0	0	0	0	0	0	0	0	0	0	0	0	0	0	0	0	0	0	0	0	0	0	0	0
d__Eukaryota;p__Ochrophyta;c__Chrysophyceae;o__Ochromonadales;f__Ochromonadales;g__Paraphysomonas;s__Paraphysomonas_imperforata	0	0	0	0	0	0	0	0	0	0	0	0	0	0	0	0	0	0	0	0	0	0	0	0	0	0	0	0	0	0	0	0	0	0	0	0	0	0	0	0	0	0	0	0	0	0	0	0	0
d__Bacteria;p__Firmicutes;c__Clostridia;o__Clostridiales;f__Clostridiaceae;g__Clostridium_sensu_stricto_7;s__Clostridium_novyi	0	0	0	0	0	0	0	0	0	0	0	0	0	0	0	0	0	0	0	0	0	0	0	0	0	0	0	0	0	0	0	0	0	0	0	0	0	0	0	0	0	0	0	0	0	0	0	0	0
d__Bacteria;p__Proteobacteria;c__Alphaproteobacteria;o__Rhizobiales;f__Rhizobiales_Incertae_Sedis;g__Nordella;s__Other	0	0	0	0	0	0	0	0	0	0	0	0	0	0	0	0	0	0	0	0	0	0	0	0	0	0	0	0	0	0	0	0	0	0	0	0	0	0	0	0	0	0	0	0	0	0	0	0	0
d__Bacteria;p__Acidobacteriota;c__Acidobacteriae;o__Subgroup_2;f__Subgroup_2;g__Subgroup_2;s__Other	0	0	0	0	0	0	0	0	0	0	0	0	0	0	0	0	0	0	0	0	0	0	0	0	0	0	0	0	0	0	0	0	0	0	0	0	0	0	0	0	0	0	0	0	0	0	0	0	0
d__Bacteria;p__Proteobacteria;c__Alphaproteobacteria;o__Sphingomonadales;f__Sphingomonadaceae;g__Novosphingobium;s__Other	0	0	0	0	0	0	0	0	0	0	0	0	0	0	0	0	0	0	0	0	0	0	0	0	0	0	0	0	0	0	0	0	0	0	0	0	0	0	0	0	0	0	0	0	0	0	0	0	0
d__Bacteria;p__Actinobacteriota;c__Coriobacteriia;o__Coriobacteriales;f__Coriobacteriales_Incertae_Sedis;g__uncultured;s__gut_metagenome	0	0	0	0	0	0	0	0	0	0	0	0	0	0	0	0	0	0	0	0	0	0	0	0	0	0	0	0	0	0	0	0	0	0	0	0	0	0	0	0	0	0	0	0	0	0	0	0	0
d__Bacteria;p__Proteobacteria;c__Gammaproteobacteria;o__Enterobacterales;f__Enterobacteriaceae;g__Buttiauxella;s__unidentified_marine	0	0	0	0	0	0	0	0	0	0	0	0	0	0	0	0	0	0	0	0	0	0	0	0	0	0	0	0	0	0	0	0	0	0	0	0	0	0	0	0	0	0	0	0	0	0	0	0	0
d__Bacteria;p__Chloroflexi;c__Anaerolineae;o__SBR1031;f__A4b;g__A4b;s__uncultured_gamma	0	0	0	0	0	0	0	0	0	0	0	0	0	0	0	0	0	0	0	0	0	0	0	0	0	0	0	0	0	0	0	0	0	0	0	0	0	0	0	0	0	0	0	0	0	0	0	0	0
d__Bacteria;p__Proteobacteria;c__Alphaproteobacteria;o__Rickettsiales;f__Mitochondria;g__Mitochondria;s__uncultured_bacterium	0	0	0	0	0	0.000147951	0	0	0	0	0	0	0	0	0	0	0	0	0	0	0	0	0	0	0	0	0	0	0	0	0	0	0	0	0	0	0	0	0	0	0	0	0	0	0	0	0	0	0
d__Bacteria;p__Proteobacteria;c__Alphaproteobacteria;o__Rhodospirillales;f__uncultured;g__uncultured;s__Other	0	0	0	0	0	0	0	0	0	0	0	0	0	0	0	0	0	0	0	0	0	0	0	0	0	0	0	0	0	0	0	0	0	0	0.000193611	0	0	0	0	0	0	0	0	0	0	0	0	0	0
d__Bacteria;p__Bacteroidota;c__Bacteroidia;o__Bacteroidales;f__Muribaculaceae;g__Other;s__Other	0	0	0	0	0	0	0	0	0	0	0	0	0	0	0	0	0	0	0	0	0	0	0	0	0	0	0	0	0	0	0	0	0	0	0	0	0	0	0	0	0	0	0	0	0	0	0	0	0
d__Eukaryota;p__Basidiomycota;c__Malasseziomycetes;o__Malasseziales;f__Malasseziaceae;g__Malassezia;s__Malassezia_restricta	0	0	0	0	0	0	0	0	0	0	0	0	0	0	0	0	0	0	0	0	0	0	0	0	0	0	0	0	0	0	0	0	0	0	0	0	0	0	0	0	0	0	0	0	0	0	0	0	0
d__Eukaryota;p__MAST.3;c__MAST.3J;o__MAST.3J;f__MAST.3J;g__MAST.3J;s__Other	0	0	0	0	0	0	0	0	0	0	0	0	0	0	0	0	0	0	0	0	0	0	0	0	0	0	0	0	0	0	0	0	0	0	0	0	0	0	0	0	0	0	0	0	0	0	0	0	0
d__Bacteria;p__Firmicutes;c__Clostridia;o__Lachnospirales;f__Lachnospiraceae;g__Tuzzerella;s__uncultured_organism	0	0	0	0	0	0	0	0	0	0	0	0	0	0	0	0	0	0	0	0	0	0	0	0	0	0	0	0	0	0	0	0	0	0	0	0	0	0	0	0	0	0	0	0	0	0	0	0	0
d__Bacteria;p__Bacteroidota;c__Bacteroidia;o__Flavobacteriales;f__Flavobacteriaceae;g__Flavobacterium;s__Flavobacterium_ummariense	0	0	0	0	0	0	0	0	0	0	0	0	0	0	0	0	0	0	0	0	0	0	0	0	0	0	0	0	0	0	0	0	0	0	0	0	0	0	0	0	0	0	0	0	0	0	0	0	0
d__Bacteria;p__Proteobacteria;c__Gammaproteobacteria;o__Burkholderiales;f__Comamonadaceae;g__Aquabacterium;s__Other	0	0	0	0	0	0	0	0	0	0	0	0	0	0	0	0	0	0	0	0	0	0	0	0	0	0	0	0	0	0	0	0	0	0	0	0	0	0	0	0	0	0	0	0	0	0	0	0	0
d__Bacteria;p__Proteobacteria;c__Alphaproteobacteria;o__Sphingomonadales;f__Sphingomonadaceae;g__Sphingobium;s__Sphingobium_xenophagum	0	0	0	0	0	0	0	0	0	0	0	0	0	0	0	0	0	0	0	0	0	0	0	0	0	0	0	0	0	0	0	0	0	0	0	0	0	0	0	0	0	0	0	0	0	0	0	0	0
d__Bacteria;p__Firmicutes;c__Clostridia;o__Oscillospirales;f__Ruminococcaceae;g__UBA1819;s__uncultured_organism	0	0	0	0	0	0	0	0	0	0	0	0	0	0	0	0	0	0	0	0	0	0	0	0	0	0	0	0	0	0	0	0	0	0	0	0	0	0	0	0	0	0	0	0	0	0	0	0	0
d__Bacteria;p__Chloroflexi;c__KD4.96;o__KD4.96;f__KD4.96;g__KD4.96;s__Other	0	0	0	0	0	0	0	0	0	0	0	0	0	0	0	0	0	0	0	0	0	0	0	0	0	0	0	0	0	0	0	0	0	0	0	0	0	0	0	0	0	0	0	0	0	0	0	0	0
d__Bacteria;p__Proteobacteria;c__Gammaproteobacteria;o__Xanthomonadales;f__Xanthomonadaceae;g__Xanthomonas;s__Other	0	0	0	0	0	0	0	0	0	0	0	0	0	0	0	0	0	0	0	0	0	0	0	0	0	0	0	0	0	0	0	0	0	0	0	0	0	0	0	0	0	0	0	0	0	0	0	0	0
d__Bacteria;p__Acidobacteriota;c__Vicinamibacteria;o__Vicinamibacterales;f__Other;g__Other;s__Other	0	0	0	0	0	0	0	0	0	0	0	0	0	0	0	0	0	0	0	0	0	0	0	0	0	0	0	0	0	0	0	0	0	0	0	0	0	0	0	0	0	0	0	0	0	0	0	0	0
d__Bacteria;p__Proteobacteria;c__Gammaproteobacteria;o__Gammaproteobacteria_Incertae_Sedis;f__Unknown_Family;g__Acidibacter;s__bacterium_Ellin5264	0	0	0	0	0	0	0	0	0	0	0	0	0	0	0	0	0	0	0	0	0	0	0	0	0	0	0	0	0	0	0	0	0	0	0	0	0	0	0	0	0	0	0	0	0	0	0	0	0
d__Bacteria;p__Proteobacteria;c__Gammaproteobacteria;o__Vibrionales;f__Vibrionaceae;g__Vibrio;s__Other	0	0	0	0	0	0	0	0	0	0	0	0	0	0	0	0	0	0	0	0	0	0	0	0	0	0	0	0	0	0	0	0	0	0	0	0	0	0	0	0	0	0	0	0	0	0	0	0	0
d__Bacteria;p__Proteobacteria;c__Alphaproteobacteria;o__Caulobacterales;f__Caulobacteraceae;g__Brevundimonas;s__Variovorax_guangxiensis	0	0	0	0	0	0	0	0	0	0	0	0	0	0	0	0	0	0	0	0	0	0	0	0	0	0	0	0	0	0	0	0	0	0	0	0	0	0	0	0	0	0	0	0	0	0	0	0	0
d__Bacteria;p__Proteobacteria;c__Alphaproteobacteria;o__Ferrovibrionales;f__Ferrovibrionales;g__Taonella;s__Other	0	0	0	0	0	0	0	0	0	0	0	0	0	0	0	0	0	0	0	0	0	0	0	0	0	0	0	0	0	0	0	0	0	0	0	0	0	0	0	0	0	0	0	0	0	0	0	0	0
d__Bacteria;p__Firmicutes;c__Bacilli;o__Lactobacillales;f__Carnobacteriaceae;g__Other;s__Other	0	0	0	0	0	0	0	0	0	0	0	0	0	0	0	0	0	0	0	0	0	0	0	0	0	0	0	0	0	0	0	0	0	0	0	0	0	0	0	0	0	0	0	0	0	0	0	0	0
d__Bacteria;p__Proteobacteria;c__Alphaproteobacteria;o__Rhodospirillales;f__uncultured;g__uncultured;s__uncultured_bacterium	0	0	0	0	0	9.86339e-05	0	0	0	0	0	0	0	0	0	0	0	0	0	0	0	0	0	0	0	0	0	0	0	0	0	0	0	0	0	0	0	0	0	0	0	0	0	0	0	0	0	0	0
d__Bacteria;p__Firmicutes;c__Bacilli;o__Erysipelotrichales;f__Erysipelatoclostridiaceae;g__Other;s__Other	0	0	0	0	0	0	0	0	0	0	0	0	0	0	0	0	0	0	0	0	0	0	0	0	0	0	0	0	0	0	0	0	0	0	0	0	0	0	0	0	0	0	0	0	0	0	0	0	0
d__Bacteria;p__Proteobacteria;c__Alphaproteobacteria;o__uncultured;f__uncultured;g__uncultured;s__uncultured_bacterium	0	0	0	0	0	0	0	0	0	0	0	0	0	0	0	0	0	0	0	0	0	0	0	0	0	0	0	0	0	0	0	0	0	0	0	0	0	0	0	0	0	0	0	0	0	0	0	0	0
d__Bacteria;p__Myxococcota;c__Polyangia;o__Polyangiales;f__BIrii41;g__BIrii41;s__Other	0	0	0	0	0	0	0	0	0	0	0	0	0	0	0	0	0	0	0	0	0	0	0	0	0	0	0	0	0	0	0	0	0	0	0	0	0	0	0	0	0	0	0	0	0	0	0	0	0
d__Bacteria;p__Firmicutes;c__Bacilli;o__Erysipelotrichales;f__Other;g__Other;s__Other	0	0	0	0	0	0	0	0	0	0	0	0	0	0	0	0	0	0	0	0	0	0	0	0	0	0	0	0	0	0	0	0	0	0	0	0	0	0	0	0	0	0	0	0	0	0	0	0	0
d__Bacteria;p__Bacteroidota;c__Bacteroidia;o__Bacteroidales;f__Prevotellaceae;g__Prevotellaceae_NK3B31_group;s__uncultured_organism	0	0	0	0	0	0	0	0	0	0	0	0	0	0	0	0	0	0	0	0	0	0	0	0	0	0	0	0	0	0	0	0	0	0	0	0	0	0	0	0	0	0	0	0	0	0	0	0	0
d__Bacteria;p__Proteobacteria;c__Alphaproteobacteria;o__Other;f__Other;g__Other;s__Other	0	0	0	0	0	0	0	0	0	0	0	0	0	0	0	0	0	0	0	0	0	0	0	0	0	0	0	0	0	0	0	0	0	0	0	0	0	0	0	0	0	0	0	0	0	0	0	0	0
d__Bacteria;p__Proteobacteria;c__Gammaproteobacteria;o__Legionellales;f__Legionellaceae;g__Legionella;s__Other	0	0	0	0	0	0	0	0	0	0	0	0	0	0	0	0	0	0	0	0	0	0	0	0	0	0	0	0	0	0	0	0	0	0	0	0	0	0	0	0	0	0	0	0	0	0	0	0	0
d__Bacteria;p__Proteobacteria;c__Alphaproteobacteria;o__Elsterales;f__uncultured;g__uncultured;s__Other	0	0	0	0	0	0	0	0	0	0	0	0	0	0	0	0	0	0	0	0	0	0	0	0	0	0	0	0	0	0	0	0	0	0	0	0	0	0	0	0	0	0	0	0	0	0	0	0	0
d__Bacteria;p__Proteobacteria;c__Alphaproteobacteria;o__Rhizobiales;f__Rhizobiales_Incertae_Sedis;g__Other;s__Other	0	0	0	0	0	0	0	0	0	0	0	0	0	0	0	0	0	0	0	0	0	0	0	0	0	0	0	0	0	0	0	0	0	0	0	0	0	0	0	0	0	0	0	0	0	0	0	0	0
d__Bacteria;p__Proteobacteria;c__Alphaproteobacteria;o__Rhodobacterales;f__Rhodobacteraceae;g__Paracoccus;s__Other	0	0	0	0	0	0	0	0	0	0	0	0	0	0	0	0	0	0	0	0	0	0	0	0	0	0	0	0	0	0	0	0	0	0	0	0	0	0	0	0	0	0	0	0	0	0	0	0	0
d__Bacteria;p__Firmicutes;c__Clostridia;o__Lachnospirales;f__Lachnospiraceae;g__Lachnospiraceae_UCG.004;s__uncultured_bacterium	0	0	0	0	0	0	0	0	0	0	0	0	0	0	0	0	0	0	0	0	0	0	0	0	0	0	0	0	0	0	0	0	0	0	0	0	0	0	0	0	0	0	0	0	0	0	0	0	0
d__Bacteria;p__Actinobacteriota;c__Actinobacteria;o__Micrococcales;f__Dermabacteraceae;g__Brachybacterium;s__Other	0	0	0	0	0	0	0	0	0	0	0	0	0	0	0	0	0	0	0	0	0	0	0	0	0	0	0	0	0	0	0	0	0	0	0	0	0	0	0	0	0	0	0	0	0	0	0	0	0
d__Bacteria;p__Proteobacteria;c__Gammaproteobacteria;o__Xanthomonadales;f__Rhodanobacteraceae;g__Rhodanobacter;s__Other	0	0	0	0	0	0	0	0	0	0	0	0	0	0	0	0	0	0	0	0	0	0	0	0	0	0	0	0	0	0	0	0	0	0	0	0	0	0	0	0	0	0	0	0	0	0	0	0	0
d__Bacteria;p__Firmicutes;c__Clostridia;o__Peptostreptococcales.Tissierellales;f__Peptostreptococcales.Tissierellales;g__Ezakiella;s__Other	0	0	0	0	0	0	0	0	0	0	0	0	0	0	0	0	0	0	0	0	0	0	0	0	0	0	0	0	0	0	0	0	0	0	0	0	0	0	0	0	0	0	0	0	0	0	0	0	0
d__Bacteria;p__Bacteroidota;c__Bacteroidia;o__Flavobacteriales;f__Weeksellaceae;g__Elizabethkingia;s__bacterium_AF15	0	0	0	0	0	0	0	0	0	0	0	0	0	0	0	0	0	0	0	0	0	0	0	0	0	0	0	0	0	0	0	0	0	0	0	0	0	0	0	0	0	0	0	0	0	0	0	0	0
d__Bacteria;p__Actinobacteriota;c__Acidimicrobiia;o__Microtrichales;f__Ilumatobacteraceae;g__CL500.29_marine_group;s__metagenome	0	0	0	0	0	0	0	0	0	0	0	0	0	0	0	0	0	0	0	0	0	0	0	0	0	0	0	0	0	0	0	0	0	0	0	0	0	0	0	0	0	0	0	0	0	0	0	0	0
d__Bacteria;p__Firmicutes;c__Bacilli;o__Lactobacillales;f__Carnobacteriaceae;g__Atopostipes;s__uncultured_prokaryote	0	0	0	0	0	0	0	0	0	0	0	0	0	0	0	0	0	0	0	0	0	0	0	0	0	0	0	0	0	0	0	0	0	0	0	0	0	0	0	0	0	0	0	0	0	0	0	0	0
d__Bacteria;p__Proteobacteria;c__Alphaproteobacteria;o__Caulobacterales;f__Hyphomonadaceae;g__SWB02;s__Other	0	0	0	0	0	0	0	0	0	0	0	0	0	0	0	0	0	0	0	0	0	0	0	0	0	0	0	0	0	0	0	0	0	0	0	0	0	0	0	0	0	0	0	0	0	0	0	0	0
d__Bacteria;p__Planctomycetota;c__Planctomycetes;o__Isosphaerales;f__Isosphaeraceae;g__uncultured;s__uncultured_bacterium	0	0	0	0	0	0	0	0	0	0	0	0	0	0	0	0	0	0	0	0	0	0	0	0	0	0	0	0	0	0	0	0	0	0	0	0	0	0	0	0	0	0	0	0	0	0	0	0	0
d__Bacteria;p__Firmicutes;c__Negativicutes;o__Acidaminococcales;f__Acidaminococcaceae;g__Phascolarctobacterium;s__Other	0	0	0	0	0	0	0	0	0	0	0	0	0	0	0	0	0	0	0	0	0	0	0	0	0	0	0	0	0	0	0	0	0	0	0	0	0	0	0	0	0	0	0	0	0	0	0	0	0
d__Bacteria;p__Bacteroidota;c__Bacteroidia;o__Other;f__Other;g__Other;s__Other	0	0	0	0	8.73973e-05	0	0	0	0	0	0	0	0	0	0	0	0	0	0	0	0	0	0	0	0	0	0	0	0	0	0	0	0	0	0	0	0	0	0	0	0	0	0	0	0	0	0	0	0
d__Bacteria;p__Firmicutes;c__Bacilli;o__Lactobacillales;f__Lactobacillaceae;g__Other;s__Other	0	0	0	0	0	0	0	0	0	0	0	0	0	0	0	0	0	0	0	0	0	0	0	0	0	0	0	0	0	0	0	0	0	0	0	0	0	0	0	0	0	0	0	0	0	0	0	0	0
d__Bacteria;p__Acidobacteriota;c__Vicinamibacteria;o__Vicinamibacterales;f__Vicinamibacteraceae;g__Luteitalea;s__Other	0	0	0	0	0	0	0	0	0	0	0	0	0	0	0	0	0	0	0	0	0	0	0	0	0	0	0	0	0	0	0	0	0	0	0	0	0	0	0	0	0	0	0	0	0	0	0	0	0
d__Bacteria;p__Proteobacteria;c__Alphaproteobacteria;o__Rhizobiales;f__Hyphomicrobiaceae;g__Other;s__Other	0	0	0	0	0	0	0	0	0	0	0	0	0	0	0	0	0	0	0	0	0	0	0	0	0	0	0	0	0	0	0	0	0	0	0	0	0	0	0	0	0	0	0	0	0	0	0	0	0
d__Bacteria;p__Proteobacteria;c__Alphaproteobacteria;o__Rhizobiales;f__Other;g__Other;s__Other	0	0	0	0	0	0	0	0	0	0	0	0	0	0	0	0	0	0	0	0	0	0	0	0	0	0	0	0	0	0	0	0	0	0	0	0	0	0	0	0	0	0	0	0	0	0	0	0	0
[truncated: 92 more columns]

## Sheet: Structure_plot
The relative abundance of bacteria ranked in the top ten of each group
Figure3A	Group	SampleID	V8	V2	V18	V9	V4	V3	V10	V6	V17	V19	Others
	CONTROL	XLMH037	0.0784604	0.0600378	0	0.06818	0.00477013	0.0103627	0	0.041204	0.0477835	0	0.689201
	CONTROL	XLMH038	0.083172	0.0443987	0.124607	0.0510525	0.0555892	0	0.00496008	0.0226833	0.0466973	0.0763368	0.490503
	CONTROL	XLMH039	0.0459213	0.0962636	0.112094	0.0181118	0.0138334	0.00656018	0.00884199	0.00413577	0.0305191	0.0554763	0.608243
	CONTROL	XLMH040	0.0077347	0.259499	0	0.0408005	0.137291	0.0744465	0	0.0705791	0.0428309	0	0.366818
	CONTROL	XLMH041	0.0245267	0.139513	0.0745127	0.214865	0	0.100252	0.0263919	0	0.0141751	0.00531568	0.400448
	CONTROL	XLMH042	0.0350958	0.149273	0.0558762	0.157931	0.0693835	0.0384438	0	0.0482568	0.0404064	0.011891	0.393443
	MIX	XLMH001	0.205668	0	0.0580479	0.0509245	0.173083	0	0	0.145953	0	0	0.366323
	MIX	XLMH002	0.284966	0	0	0.0340414	0.0827034	0.0214621	0.0251586	0.0161103	0	0.0189793	0.516579
	MIX	XLMH003	0.280234	0	0.0863168	0.0737043	0.0250279	0.0308086	0.0135978	0.0419103	0	0	0.4484
	MIX	XLMH004	0.180061	0.00247643	0.081962	0.0274005	0	0	0	0.0403419	0	0.0269212	0.640837
	MIX	XLMH005	0.294529	0.0160811	0	0.0873099	0.0751617	0.0604789	0.0318126	0.02552	0	0	0.409107
	MIX	XLMH006	0.176209	0.00266312	0.0551364	0.0199734	0.0164719	0	0	0.0169157	0	0.0470484	0.665582
	LG	XLMH007	0.254067	0.0351275	0	0	0.0651558	0.0309996	0.0309996	0.0239579	0.0338325	0.00477539	0.521085
	LG	XLMH008	0.0868256	0.0240866	0.133534	0	0.107739	0	0	0	0.0251444	0.0417447	0.580926
	LG	XLMH009	0	0.0127646	0.231701	0	0	0.0625303	0.101147	0	0.0452416	0.0875747	0.45904
	LG	XLMH010	0.110904	0.0897066	0.0259454	0	0.0747838	0.0400204	0.0375615	0.0362896	0.0721553	0.0175513	0.495082
	LG	XLMH011	0.0705896	0.0558228	0	0.0183466	0.082224	0.0504531	0.14062	0.0465376	0.0950889	0	0.440318
	LG	XLMH012	0.173788	0.0505058	0.0258946	0.00898384	0.0575268	0.0287634	0	0.0325381	0.0362374	0	0.585762
	LR1	XLMH013	0.0921724	0.0309413	0	0.0220389	0.1673	0.0704592	0.0298556	0	0.0682879	0.0111823	0.507762
	LR1	XLMH014	0.100834	0.0223343	0.163926	0	0	0.00164915	0	0.0142298	0.0211092	0.158413	0.517505
	LR1	XLMH015	0.190843	0.018202	0.0427261	0.0280672	0.0496735	0.0480061	0.0277894	0.0241767	0.0374462	0.0278588	0.505211
	LR1	XLMH016	0.193389	0	0.0485237	0.021181	0.0618742	0	0.0154685	0	0.0137997	0.123748	0.522015
	LR1	XLMH017	0	0.258465	0	0	0	0.291317	0.33758	0	0	0	0.112638
	LR1	XLMH018	0	0.156517	0.0305318	0	0	0.208019	0.111558	0	0.0603926	0	0.432981
	LR2	XLMH019	0.0640487	0.172824	0.0979515	0.131318	0.00912425	0	0	0	0.0387333	0	0.486001
	LR2	XLMH020	0.0409649	0.0430345	0.16129	0.0323294	0.0260491	0.0186269	0.0393234	0	0	0.102269	0.536112
	LR2	XLMH021	0.13415	0.03973	0.0813387	0.0861397	0	0.013568	0	0.0306151	0.0446006	0.0987337	0.471124
	LR2	XLMH022	0	0.072019	0.254693	0.0419043	0	0	0	0.0497213	0	0.0479272	0.533735
	LR2	XLMH023	0	0.078614	0.0349565	0.269119	0.0880782	0.0813616	0.0834987	0.00228973	0.0344986	0	0.327584
	LR2	XLMH024	0	0.122068	0.0576293	0.0538462	0	0.0617907	0.0235813	0	0.0254729	0	0.655612
	LA	XLMH025	0.0225099	0.0333971	0.0369281	0.0675298	0	0.0317787	0.042813	0.201707	0.0910696	0	0.472267
	LA	XLMH026	0.172345	0.0391823	0.0379898	0.0123793	0.0413401	0.0407723	0.0338444	0.0471323	0.0353776	0.0382737	0.501363
	LA	XLMH027	0.013648	0.101077	0.0107748	0.0600308	0	0.0461775	0.11411	0.0703951	0.0940995	0.0550026	0.434684
	LA	XLMH028	0.0336488	0.181463	0.0626408	0.0778128	0.0016524	0.0763106	0.0681989	0	0	0	0.498273
	LA	XLMH029	0.0585135	0.0787351	0	0.0575454	0.0547488	0	0.04367	0.0792729	0.0666882	0.0238787	0.536947
	LA	XLMH030	0.0170721	0.095626	0	0.0469761	0.0917206	0.0735327	0.14037	0.0738674	0.0599197	0	0.400915
	BL	XLMH031	0.150242	0.00294034	0	0.0355686	0.0200133	0	0	0.0636441	0.0326283	0.0184957	0.676468
	BL	XLMH032	0.0826985	0.0455886	0.0931433	0.0401819	0.115262	0.0469403	0.0121651	0.00258049	0.0357582	0	0.525682
	BL	XLMH033	0	0	0.144925	0.179919	0	0	0.0718212	0.190729	0	0.20447	0.208135
	BL	XLMH034	0.0595957	0.0146006	0.042819	0.201109	0.0292714	0.0325705	0.0244279	0.0211287	0.0547522	0.0671066	0.452618
	BL	XLMH035	0.106228	0	0.0251049	0.0489835	0.032333	0.0603421	0.0252985	0.02788	0.0413036	0.0199419	0.612585
	BL	XLMH036	0	0.0228513	0.0424625	0.101296	0.0137278	0.0561903	0.040075	0.0146658	0.0933663	0.0439973	0.571368
Figure3B	Group	SampleID	V8	V4	V2	V18	V3	V6	V36	V11	V10	V20	Others
	CONTROL	XLMH081	0.0358783	0	0.202928	0	0.0892652	0.0848163	0	0.0708955	0.0315729	0.0724742	0.41217
	CONTROL	XLMH082	0.108291	0.0463754	0.17045	0	0.0530469	0.0276625	0.0242454	0.047189	0.0364494	0.0519893	0.434302
	CONTROL	XLMH083	0.0230821	0.0470066	0.0711558	0.256992	0.0291475	0.0224643	0.0345389	0.0151073	0.00808716	0.00926654	0.483152
	CONTROL	XLMH084	0.133011	0.0202222	0.0927086	0.00469952	0	0.18143	0.0562518	0.0717744	0	0.0774708	0.362432
	CONTROL	XLMH085	0.08822	0.00137252	0.034597	0.0865635	0.025226	0.0306688	0.0284917	0	0.0226229	0.0185054	0.663732
	CONTROL	XLMH086	0.193574	0	0	0.143123	0	0	0.0577978	0	0	0	0.605505
	MIX	XLMH043	0.101674	0.126022	0.103196	0.124976	0.0489823	0.0364276	0.0856001	0.0287236	0	0	0.344398
	MIX	XLMH045	0.11911	0.189248	0.0736907	0	0.0917658	0.0356867	0.0676657	0.0778619	0.0579329	0.0400124	0.247026
	MIX	XLMH046	0.0535477	0.243805	0.0634595	0.0621298	0.0641847	0.0362625	0	0.07458	0.0339659	0	0.368065
	MIX	XLMH048	0.289534	0.0853069	0	0.00993125	0.0402343	0.0371785	0.0854342	0.069646	0.0388337	0	0.343901
	MIX	XLMH049	0.252765	0.273753	0	0	0	0.111036	0.0259535	0.100429	0.065448	0	0.170616
	MIX	XLMH050	0.0253959	0.142388	0.172921	0.0466543	0.173206	0.0586389	0	0	0.0442289	0.0683407	0.268227
	LG	XLMH051	0.0293036	0.247768	0.106606	0.0549312	0.207016	0.0486294	0	0	0.0244722	0.0186955	0.262577
	LG	XLMH052	0.10397	0.09179	0.0259085	0.181696	0.0205249	0.0164872	0.0230821	0	0	0.00403769	0.532503
	LG	XLMH053	0.149824	0.124422	0.104508	0.0435123	0.00611525	0.026421	0.0809879	0	0	0.0442179	0.419992
	LR1	XLMH055	0.0076873	0.0366124	0.305928	0	0.212638	0	0	0	0.110358	0	0.326775
	LR1	XLMH056	0.0773562	0.0457772	0.477601	0	0.0538556	0	0.0198286	0.049082	0.0470012	0	0.229498
	LR1	XLMH058	0.0467147	0.27845	0.0356869	0	0.0476336	0.0349977	0.0402818	0.0383673	0.031475	0.0519988	0.394394
	LR1	XLMH059	0.167226	0.100246	0.032222	0.0190199	0	0	0.0699634	0.0421422	0.0145446	0	0.554636
	LR1	XLMH061	0	0.0308905	0.119088	0.100021	0.0593311	0	0.00244994	0.00266297	0.044738	0.00681721	0.634001
	LR2	XLMH062	0.0507712	0.175064	0.0494859	0	0.261697	0.0642674	0	0.0598972	0.048329	0	0.290488
	LR2	XLMH064	0.118372	0.113089	0.104024	0.11472	0.0210657	0.0368486	0.0242614	0.0170873	0	0.109307	0.341225
	LR2	XLMH067	0.2268	0.163361	0.0357182	0.0185165	0	0.0427304	0.0760381	0.0497425	0	0	0.387093
	LR2	XLMH068	0.0968977	0.0176532	0.0537383	0.131944	0.0669133	0.0267394	0.0294652	0.0290758	0	0.0261552	0.521417
	LR2	XLMH069	0.00359219	0.0657044	0.0515969	0.230161	0.0233819	0.0312847	0	0.0149566	0.0169159	0	0.562406
	LR2	XLMH070	0.00415836	0.0169752	0.0437482	0.271547	0	0.0146967	0	0.00450014	0	0	0.644375
	LA	XLMH071	0.267796	0.12145	0.0492238	0	0.00653162	0.045248	0.120314	0.0177963	0.00785687	0	0.363783
	LA	XLMH072	0.109141	0	0.0666437	0.0766471	0	0.0508451	0.0277337	0.0424974	0.0269748	0.0358744	0.563643
	LA	XLMH073	0.132533	0.249514	0.0417381	0	0	0.192224	0.0721555	0.0411664	0	0.00526015	0.265409
	LA	XLMH074	0.208289	0.0810357	0.0932308	0.0156416	0.0438317	0.0328738	0.0499293	0.0340226	0	0.1383	0.302846
	LA	XLMH075	0.0016977	0.0169204	0.102201	0.26801	0.017656	0	0	0	0.0056024	0.0198065	0.568106
	BL	XLMH076	0.187248	0.12677	0.0906704	0	0.0695734	0.0902016	0.0588842	0.0419128	0.024285	0.0355368	0.274918
	BL	XLMH077	0.0459491	0.0398225	0.0717228	0	0.110595	0.0234499	0.0355973	0.0618992	0.125277	0	0.485687
	BL	XLMH078	0.0222598	0.108616	0.147769	0	0.252211	0.101163	0	0	0.0363709	0	0.331611
	BL	XLMH079	0.209878	0	0.0154491	0	0.0272003	0.050867	0.119484	0.0577697	0.0285973	0.0585093	0.432246
	BL	XLMH080	0.0133297	0.0295768	0.0384184	0.298102	0.00938019	0.0154392	0	0	0.0182667	0.0538127	0.523675
Figure8A	Group	SampleID	V1	V2	V43	V58	V105	V96	V18	V87	V81	V104	Others
	CONTROL_SI	XLMT001	0.342233	0.361123	0	0.0151963	0.0116083	0.00981427	0.0768257	0.00548755	0.00802026	0.0139299	0.155762
	CONTROL_SI	XLMT002	0.0161996	0.0388208	0.0124051	0	0	0.00131349	0.00160537	0	0	0	0.929656
	CONTROL_SI	XLMT003	0.179467	0.55946	0.0020602	0.0247224	0.0161383	0.00869864	0.00160238	0.0104155	0.0133913	0.00892755	0.175117
	CONTROL_SI	XLMT004	0.412843	0.365452	0	0	0.0182547	0.00493951	0.011096	0.011955	0.00765982	0.00565538	0.162145
	CONTROL_SI	XLMT005	0.41966	0.182077	0.0020529	0.0107383	0.018713	0.00868535	0.0132649	0.0129491	0.00568496	0.0076589	0.318516
	CONTROL_SI	XLMT006	0.76856	0.0565819	0.00395392	0.0272684	0.0199741	0.0146568	0	0.00429477	0.00770332	0.00279501	0.0942123
	MIX_SI	XLMT007	0.629999	0.0158601	0.158398	0.00867561	0.0101667	0.0120645	0.00183001	0.00765894	0.00427003	0.00318558	0.147892
	MIX_SI	XLMT008	0.684579	0.0965358	0.00777277	0.0117071	0.0286921	0.0247577	0	0.00671721	0.00211112	0.0033586	0.133768
	MIX_SI	XLMT009	0.492774	0.229989	0.00635441	0.0627242	0.0163985	0.0256226	0	0.0175259	0.0114789	0.00983909	0.127293
	MIX_SI	XLMT010	0.720021	0.124041	0.00740545	0.00343824	0.0117958	0.0115842	0	0.00772282	0.00719386	0.00391431	0.102883
	MIX_SI	XLMT011	0.503655	0.315961	0.0019544	0.00810713	0.0166486	0.0110749	0.00130293	0.011654	0.00846906	0.00477742	0.116395
	MIX_SI	XLMT012	0.755498	0.0891372	0.00382673	0.00989846	0.0139293	0.0125006	0.00117353	0.00994949	0.00673504	0.00520435	0.0921476

## Sheet: Heatmap
Heat map analysis of the microbiota of different groups
Figure3I	SampleID	Group	V1	V2	V3	V4	V6	V8	V9	V17	V35	V41	V42	V58	V84	V11	V23	V36	V48	V50	V55	V57	V61	V65	V70	V73	V101
	XLMH037	CONTROL_day8	0.0437536	0.0600378	0.0103627	0.00477013	0.041204	0.0784604	0.0681799	0.0477835	0.00592154	0	0	0	0.0178469	0.0569126	0	0.0341311	0	0	0	0.0026318	0.0202319	0	0	0	0
	XLMH038	CONTROL_day8	0.0101621	0.0443987	0	0.0555892	0.0226833	0.083172	0.0510525	0.0466973	0.021655	0.0376845	0.0258287	0.00580692	0.0258892	0	0	0.0215945	0	0.0137914	0.0298814	0.00223808	0	0.0176022	0.0253448	0	0
	XLMH039	CONTROL_day8	0.0124073	0.0962635	0.00656018	0.0138334	0.00413577	0.0459213	0.0181118	0.0305191	0.0122647	0.0119795	0.00941244	0.0219624	0.0112664	0	0.0067028	0.018397	0.00570451	0.0122647	0.0168283	0.00812892	0.00456361	0.00998289	0.0106959	0	0.00299487
	XLMH040	CONTROL_day8	0.0994876	0.259499	0.0744465	0.137291	0.0705791	0.0077347	0.0408005	0.0428309	0.020787	0.00396403	0.00792807	0.0396403	0	0.0236875	0	0	0	0	0.0369332	0	0	0	0	0	0
	XLMH041	CONTROL_day8	0.0622027	0.139513	0.100252	0	0	0.0245267	0.214865	0.0141751	0.0433647	0.0104448	0.0266716	0.00419659	0.00568871	0.0116572	0	0	0	0	0	0	0	0.0230346	0.0437378	0	0
	XLMH042	CONTROL_day8	0.0320942	0.149273	0.0384438	0.0693835	0.0482568	0.0350958	0.157931	0.0404064	0	0.00877396	0.00357885	0.00831217	0.0295544	0.0427153	0	0.0137382	0	0	0.0461787	0.0110829	0	0	0.0158162	0	0
	XLMH001	MIX_Day8	0.006214	0	0	0.173083	0.145953	0.205668	0.0509245	0	0.0313731	0.0245529	0	0	0	0.0488027	0.0409215	0	0.0613822	0.0278872	0	0.014853	0	0.0500152	0.0460746	0	0
	XLMH002	MIX_Day8	0.0135724	0	0.0214621	0.0827034	0.0161103	0.284966	0.0340414	0	0.011531	0.0296828	0.0294621	0	0.0248276	0.0209655	0.00424828	0.0472828	0.0163862	0.00590345	0.0265931	0.0181517	0.00744828	0.00788966	0	0.0232828	0.0193655
	XLMH003	MIX_Day8	0.0297576	0	0.0308086	0.0250279	0.0419103	0.280234	0.0737043	0	0.00650332	0.0124154	0.0206924	0	0.0137292	0.0308743	0.0107075	0.0164225	0.0159627	0.00374433	0.00610918	0.0225317	0.0254221	0.00847402	0.0114301	0.0146489	0.0039414
	XLMH004	MIX_Day8	0.0127816	0.00247643	0	0	0.0403419	0.180061	0.0274005	0	0.00591149	0.0474517	0.02085	0.00279597	0.00758907	0.0117431	0.0116632	0.0135804	0.00687011	0.0250839	0.0144592	0.0116632	0.0248442	0.0174948	0.0243649	0.00519252	0.0123023
	XLMH005	MIX_Day8	0.0264814	0.0160811	0.0604789	0.0751617	0.02552	0.294529	0.0873099	0	0.00769096	0.00690439	0	0	0.0169551	0.0421255	0.00742877	0.024646	0.0105751	0	0.011449	0.0269184	0.00839014	0.00839014	0.00672959	0.0305891	0.00436987
	XLMH006	MIX_Day8	0	0.00266312	0	0.0164719	0.0169157	0.176209	0.0199734	0	0.0289491	0.0783646	0.0353603	0	0.0190363	0.00882774	0.00419194	0.0313163	0.020072	0.00991271	0.0139074	0.011047	0.00976476	0.0143019	0.0152883	0.0252996	0.0179021
Figure3J	SampleID	Group	V2	V6	V8	V12	V13	V15	V20	V25	V36	V37	V58	V3	V4	V10	V11	V21	V29	V57
	XLMH081	CONTROL_Day14	0.202928	0.0848163	0.0358783	0.0265499	0	0.0301378	0.0724742	0.116533	0	0.0246843	0.00588404	0.0892652	0	0.0315729	0.0708955	0	0	0.0139208
	XLMH082	CONTROL_Day14	0.17045	0.0276625	0.108291	0.030022	0.0441787	0.0178179	0.0519893	0.0157839	0.0242454	0.0178179	0.00374258	0.0530469	0.0463754	0.0364494	0.047189	0	0.0418192	0.00642747
	XLMH083	CONTROL_Day14	0.0711558	0.0224643	0.0230821	0	0.0350444	0.0169044	0.00926654	0	0.0345389	0.00825564	0.0041559	0.0291475	0.0470066	0.00808716	0.0151073	0.0170167	0	0.00162866
	XLMH084	CONTROL_Day14	0.0927086	0.18143	0.133011	0.0307605	0.100826	0.0318997	0.0774708	0.0259185	0.0562518	0.00341783	0.00982626	0	0.0202222	0	0.0717744	0	0	0
	XLMH085	CONTROL_Day14	0.034597	0.0306687	0.08822	0.0513512	0.0588764	0.0247527	0.0185054	0.0414123	0.0284916	0.00653131	0.00288703	0.025226	0.00137252	0.0226229	0	0	0	0
	XLMH086	CONTROL_Day14	0	0	0.193574	0.119416	0.0648511	0.0294867	0	0.0394788	0.0577978	0	0	0	0	0	0	0	0	0.00519201
	XLMH043	MIX_Day14	0.103196	0.0364276	0.101674	0	0	0.0129351	0	0	0.0856002	0.00998668	0	0.0489823	0.126022	0	0.0287236	0.0608712	0.0486019	0.011128
	XLMH045	MIX_Day14	0.0736907	0.0356867	0.11911	0.0364591	0	0.0333694	0.0400124	0	0.0676657	0	0	0.0917658	0.189248	0.057933	0.0778619	0.012668	0	0.0390854
	XLMH046	MIX_Day14	0.0634594	0.0362625	0.0535477	0	0	0	0	0	0	0	0.0188565	0.0641847	0.243805	0.0339659	0.07458	0.0484709	0.0285265	0.0120875
	XLMH048	MIX_Day14	0	0.0371785	0.289534	0.0561497	0	0.00840336	0	0	0.0854342	0.0131143	0	0.0402343	0.0853069	0.0388337	0.069646	0.103641	0.073975	0.00229183
	XLMH049	MIX_Day14	0	0.111036	0.252765	0	0	0	0	0	0.0259535	0	0	0	0.273753	0.065448	0.100429	0	0.0385917	0.117355
	XLMH050	MIX_Day14	0.172921	0.0586389	0.0253959	0	0	0	0.0683407	0	0	0	0.0273934	0.173206	0.142388	0.0442288	0	0.0523612	0.0121273	0
Figure7I	SampleID	Group	V1	V2	V18	V20	V22	V26	V81	V87	V96	V104	V105	V230	V43	V58	V109	V142	V154	V158	V180	V190	V203	V211	V217	V229	V242	V246
	XLMT001	CONTROL	0.342233	0.361123	0.0768257	0.00517096	0.00158295	0	0.00802026	0.00548755	0.00981427	0.0139299	0.0116083	0.00253271	0	0.0151963	0.00506543	0.00590967	0	0.00306036	0.00242718	0.00158295	0	0	0	0.00137189	0	0
	XLMT002	CONTROL	0.0161996	0.0388208	0.00160537	0	0.02554	0.0105079	0	0	0.00131349	0	0	0	0.0124051	0	0	0	0	0	0	0	0	0	0	0	0	0
	XLMT003	CONTROL	0.179467	0.55946	0.00160238	0.0114456	0.00263248	0.00354813	0.0133913	0.0104155	0.00869864	0.00892755	0.0161383	0.00217466	0.0020602	0.0247224	0.00789745	0.00537942	0	0	0	0.0010301	0.00148792	0	0.0010301	0	0.00171684	0
	XLMT004	CONTROL	0.412843	0.365452	0.011096	0.00365094	0.00114539	0.0099506	0.00765982	0.011955	0.00493951	0.00565538	0.0182547	0.00171809	0	0	0	0.00594173	0	0.00493951	0.00200444	0	0.00257714	0	0.00200444	0.00171809	0.00114539	0.00143174
	XLMT005	CONTROL	0.41966	0.182077	0.0132649	0.016739	0	0.00118437	0.00568496	0.0129491	0.00868535	0.0076589	0.018713	0.00134228	0.0020529	0.0107383	0	0	0.00734307	0.00228977	0	0	0.00315831	0	0	0	0.0015002	0
	XLMT006	CONTROL	0.76856	0.0565819	0	0.0025905	0.0108392	0.00204513	0.00770332	0.00429477	0.0146568	0.00279501	0.0199741	0.00463563	0.00395392	0.0272684	0.00143159	0.00327221	0.00538551	0.00579453	0.0047038	0.00136342	0.00456746	0	0.00320404	0.0025905	0.00340855	0.00347672
	XLMT007	MIX	0.629999	0.0158601	0.00183001	0.00955673	0.00332113	0	0.00427003	0.00765894	0.0120645	0.00318558	0.0101667	0.00325336	0.158398	0.00867561	0	0.00210113	0.00359225	0.00576115	0.00244002	0	0.00237224	0	0.00237224	0.0021689	0.00189779	0.00149112
	XLMT008	MIX	0.684579	0.0965358	0	0.00163132	0	0.00278284	0.00211112	0.00671721	0.0247577	0.0033586	0.0286921	0.00652529	0.00777277	0.0117071	0.0038384	0.0052778	0.00124748	0.00796469	0.00786873	0.00211112	0.00633337	0.00278284	0.0052778	0.0028788	0.00278284	0.00451012
	XLMT009	MIX	0.492774	0.229989	0	0.011274	0.0021523	0.00307472	0.0114789	0.0175259	0.0256226	0.00983909	0.0163985	0.00307472	0.00635441	0.0627242	0.0157835	0.00379215	0.00830173	0.005432	0.00553449	0.00143487	0.00338219	0.00133238	0	0	0	0.00297223
	XLMT010	MIX	0.720021	0.124041	0	0	0	0.0039672	0.00719386	0.00772282	0.0115842	0.00391431	0.0117958	0.00349114	0.00740545	0.00343824	0.00497223	0.00454906	0.00216874	0.00523671	0.00386141	0.0013224	0.0039672	0.0027506	0.00201005	0.00243322	0.00248611	0.00195715
	XLMT011	MIX	0.503655	0.315961	0.00130293	0	0	0.00441549	0.00846906	0.011654	0.0110749	0.00477742	0.0166486	0.00231632	0.0019544	0.00810713	0.00412595	0.00427072	0.00796236	0.00246109	0.00318494	0.00130293	0.00376402	0.00152009	0.00347448	0.0014477	0.00188201	0.00238871
	XLMT012	MIX	0.755498	0.0891372	0.00117353	0.00255115	0	0.00428593	0.00673504	0.00994949	0.0125006	0.00520435	0.0139293	0.00214297	0.00382673	0.00989846	0.00612276	0.00469412	0.00127558	0.00408184	0.00326547	0.00158171	0.00489821	0.00301036	0.00250013	0.00280627	0.00204092	0.00158171
Figure5A	SampleID	Group	V1	V2	V3	V4	V6	V8	V9	V17	V35	V41	V42	V58	V84	V11	V23	V36	V48	V50	V55	V57	V61	V65	V70	V73	V101
	XLMH037	CONTROL_day8	0.0437536	0.0600378	0.0103627	0.00477013	0.041204	0.0784604	0.0681799	0.0477835	0.00592154	0	0	0	0.0178469	0.0569126	0	0.0341311	0	0	0	0.0026318	0.0202319	0	0	0	0
	XLMH038	CONTROL_day8	0.0101621	0.0443987	0	0.0555892	0.0226833	0.083172	0.0510525	0.0466973	0.021655	0.0376845	0.0258287	0.00580692	0.0258892	0	0	0.0215945	0	0.0137914	0.0298814	0.00223808	0	0.0176022	0.0253448	0	0
	XLMH039	CONTROL_day8	0.0124073	0.0962635	0.00656018	0.0138334	0.00413577	0.0459213	0.0181118	0.0305191	0.0122647	0.0119795	0.00941244	0.0219624	0.0112664	0	0.0067028	0.018397	0.00570451	0.0122647	0.0168283	0.00812892	0.00456361	0.00998289	0.0106959	0	0.00299487
	XLMH040	CONTROL_day8	0.0994876	0.259499	0.0744465	0.137291	0.0705791	0.0077347	0.0408005	0.0428309	0.020787	0.00396403	0.00792807	0.0396403	0	0.0236875	0	0	0	0	0.0369332	0	0	0	0	0	0
	XLMH041	CONTROL_day8	0.0622027	0.139513	0.100252	0	0	0.0245267	0.214865	0.0141751	0.0433647	0.0104448	0.0266716	0.00419659	0.00568871	0.0116572	0	0	0	0	0	0	0	0.0230346	0.0437378	0	0
	XLMH042	CONTROL_day8	0.0320942	0.149273	0.0384438	0.0693835	0.0482568	0.0350958	0.157931	0.0404064	0	0.00877396	0.00357885	0.00831217	0.0295544	0.0427153	0	0.0137382	0	0	0.0461787	0.0110829	0	0	0.0158162	0	0
	XLMH001	MIX_Day8	0.006214	0	0	0.173083	0.145953	0.205668	0.0509245	0	0.0313731	0.0245529	0	0	0	0.0488027	0.0409215	0	0.0613822	0.0278872	0	0.014853	0	0.0500152	0.0460746	0	0
	XLMH002	MIX_Day8	0.0135724	0	0.0214621	0.0827034	0.0161103	0.284966	0.0340414	0	0.011531	0.0296828	0.0294621	0	0.0248276	0.0209655	0.00424828	0.0472828	0.0163862	0.00590345	0.0265931	0.0181517	0.00744828	0.00788966	0	0.0232828	0.0193655
	XLMH003	MIX_Day8	0.0297576	0	0.0308086	0.0250279	0.0419103	0.280234	0.0737043	0	0.00650332	0.0124154	0.0206924	0	0.0137292	0.0308743	0.0107075	0.0164225	0.0159627	0.00374433	0.00610918	0.0225317	0.0254221	0.00847402	0.0114301	0.0146489	0.0039414
	XLMH004	MIX_Day8	0.0127816	0.00247643	0	0	0.0403419	0.180061	0.0274005	0	0.00591149	0.0474517	0.02085	0.00279597	0.00758907	0.0117431	0.0116632	0.0135804	0.00687011	0.0250839	0.0144592	0.0116632	0.0248442	0.0174948	0.0243649	0.00519252	0.0123023
	XLMH005	MIX_Day8	0.0264814	0.0160811	0.0604789	0.0751617	0.02552	0.294529	0.0873099	0	0.00769096	0.00690439	0	0	0.0169551	0.0421255	0.00742877	0.024646	0.0105751	0	0.011449	0.0269184	0.00839014	0.00839014	0.00672959	0.0305891	0.00436987
	XLMH006	MIX_Day8	0	0.00266312	0	0.0164719	0.0169157	0.176209	0.0199734	0	0.0289491	0.0783646	0.0353603	0	0.0190363	0.00882774	0.00419194	0.0313163	0.020072	0.00991271	0.0139074	0.011047	0.00976476	0.0143019	0.0152883	0.0252996	0.0179021
Figure5C	SampleID	Group	V2	V6	V8	V12	V13	V15	V20	V25	V36	V37	V58	V3	V4	V10	V11	V21	V29	V57
	XLMH081	CONTROL_Day14	0.202928	0.0848163	0.0358783	0.0265499	0	0.0301378	0.0724742	0.116533	0	0.0246843	0.00588404	0.0892652	0	0.0315729	0.0708955	0	0	0.0139208
	XLMH082	CONTROL_Day14	0.17045	0.0276625	0.108291	0.030022	0.0441787	0.0178179	0.0519893	0.0157839	0.0242454	0.0178179	0.00374258	0.0530469	0.0463754	0.0364494	0.047189	0	0.0418192	0.00642747
	XLMH083	CONTROL_Day14	0.0711558	0.0224643	0.0230821	0	0.0350444	0.0169044	0.00926654	0	0.0345389	0.00825564	0.0041559	0.0291475	0.0470066	0.00808716	0.0151073	0.0170167	0	0.00162866
	XLMH084	CONTROL_Day14	0.0927086	0.18143	0.133011	0.0307605	0.100826	0.0318997	0.0774708	0.0259185	0.0562518	0.00341783	0.00982626	0	0.0202222	0	0.0717744	0	0	0
	XLMH085	CONTROL_Day14	0.034597	0.0306687	0.08822	0.0513512	0.0588764	0.0247527	0.0185054	0.0414123	0.0284916	0.00653131	0.00288703	0.025226	0.00137252	0.0226229	0	0	0	0
	XLMH086	CONTROL_Day14	0	0	0.193574	0.119416	0.0648511	0.0294867	0	0.0394788	0.0577978	0	0	0	0	0	0	0	0	0.00519201
	XLMH043	MIX_Day14	0.103196	0.0364276	0.101674	0	0	0.0129351	0	0	0.0856002	0.00998668	0	0.0489823	0.126022	0	0.0287236	0.0608712	0.0486019	0.011128
	XLMH045	MIX_Day14	0.0736907	0.0356867	0.11911	0.0364591	0	0.0333694	0.0400124	0	0.0676657	0	0	0.0917658	0.189248	0.057933	0.0778619	0.012668	0	0.0390854
	XLMH046	MIX_Day14	0.0634594	0.0362625	0.0535477	0	0	0	0	0	0	0	0.0188565	0.0641847	0.243805	0.0339659	0.07458	0.0484709	0.0285265	0.0120875
	XLMH048	MIX_Day14	0	0.0371785	0.289534	0.0561497	0	0.00840336	0	0	0.0854342	0.0131143	0	0.0402343	0.0853069	0.0388337	0.069646	0.103641	0.073975	0.00229183
	XLMH049	MIX_Day14	0	0.111036	0.252765	0	0	0	0	0	0.0259535	0	0	0	0.273753	0.065448	0.100429	0	0.0385917	0.117355
	XLMH050	MIX_Day14	0.172921	0.0586389	0.0253959	0	0	0	0.0683407	0	0	0	0.0273934	0.173206	0.142388	0.0442288	0	0.0523612	0.0121273	0
Figure8B	SampleID	Group	V1	V2	V18	V20	V22	V26	V81	V87	V96	V104	V105	V230	V43	V58	V109	V142	V154	V158	V180	V190	V203	V211	V217	V229	V242	V246
	XLMT001	CONTROL_SI_Day14	0.342233	0.361123	0.0768257	0.00517096	0.00158295	0	0.00802026	0.00548755	0.00981427	0.0139299	0.0116083	0.00253271	0	0.0151963	0.00506543	0.00590967	0	0.00306036	0.00242718	0.00158295	0	0	0	0.00137189	0	0
	XLMT002	CONTROL_SI_Day14	0.0161996	0.0388208	0.00160537	0	0.02554	0.0105079	0	0	0.00131349	0	0	0	0.0124051	0	0	0	0	0	0	0	0	0	0	0	0	0
	XLMT003	CONTROL_SI_Day14	0.179467	0.55946	0.00160238	0.0114456	0.00263248	0.00354813	0.0133913	0.0104155	0.00869864	0.00892755	0.0161383	0.00217466	0.0020602	0.0247224	0.00789745	0.00537942	0	0	0	0.0010301	0.00148792	0	0.0010301	0	0.00171684	0
	XLMT004	CONTROL_SI_Day14	0.412843	0.365452	0.011096	0.00365094	0.00114539	0.0099506	0.00765982	0.011955	0.00493951	0.00565538	0.0182547	0.00171809	0	0	0	0.00594173	0	0.00493951	0.00200444	0	0.00257714	0	0.00200444	0.00171809	0.00114539	0.00143174
	XLMT005	CONTROL_SI_Day14	0.41966	0.182077	0.0132649	0.016739	0	0.00118437	0.00568496	0.0129491	0.00868535	0.0076589	0.018713	0.00134228	0.0020529	0.0107383	0	0	0.00734307	0.00228977	0	0	0.00315831	0	0	0	0.0015002	0
	XLMT006	CONTROL_SI_Day14	0.76856	0.0565819	0	0.0025905	0.0108392	0.00204513	0.00770332	0.00429477	0.0146568	0.00279501	0.0199741	0.00463563	0.00395392	0.0272684	0.00143159	0.00327221	0.00538551	0.00579453	0.0047038	0.00136342	0.00456746	0	0.00320404	0.0025905	0.00340855	0.00347672
	XLMT007	MIX_SI_Day14	0.629999	0.0158601	0.00183001	0.00955673	0.00332113	0	0.00427003	0.00765894	0.0120645	0.00318558	0.0101667	0.00325336	0.158398	0.00867561	0	0.00210113	0.00359225	0.00576115	0.00244002	0	0.00237224	0	0.00237224	0.0021689	0.00189779	0.00149112
	XLMT008	MIX_SI_Day14	0.684579	0.0965358	0	0.00163132	0	0.00278284	0.00211112	0.00671721	0.0247577	0.0033586	0.0286921	0.00652529	0.00777277	0.0117071	0.0038384	0.0052778	0.00124748	0.00796469	0.00786873	0.00211112	0.00633337	0.00278284	0.0052778	0.0028788	0.00278284	0.00451012
	XLMT009	MIX_SI_Day14	0.492774	0.229989	0	0.011274	0.0021523	0.00307472	0.0114789	0.0175259	0.0256226	0.00983909	0.0163985	0.00307472	0.00635441	0.0627242	0.0157835	0.00379215	0.00830173	0.005432	0.00553449	0.00143487	0.00338219	0.00133238	0	0	0	0.00297223
	XLMT010	MIX_SI_Day14	0.720021	0.124041	0	0	0	0.0039672	0.00719386	0.00772282	0.0115842	0.00391431	0.0117958	0.00349114	0.00740545	0.00343824	0.00497223	0.00454906	0.00216874	0.00523671	0.00386141	0.0013224	0.0039672	0.0027506	0.00201005	0.00243322	0.00248611	0.00195715
	XLMT011	MIX_SI_Day14	0.503655	0.315961	0.00130293	0	0	0.00441549	0.00846906	0.011654	0.0110749	0.00477742	0.0166486	0.00231632	0.0019544	0.00810713	0.00412595	0.00427072	0.00796236	0.00246109	0.00318494	0.00130293	0.00376402	0.00152009	0.00347448	0.0014477	0.00188201	0.00238871
	XLMT012	MIX_SI_Day14	0.755498	0.0891372	0.00117353	0.00255115	0	0.00428593	0.00673504	0.00994949	0.0125006	0.00520435	0.0139293	0.00214297	0.00382673	0.00989846	0.00612276	0.00469412	0.00127558	0.00408184	0.00326547	0.00158171	0.00489821	0.00301036	0.00250013	0.00280627	0.00204092	0.00158171

## Sheet: RDA
Figure4A	Permutation test for rda under reduced model									Figure4B	Permutation test for rda under reduced model
	Permutation: free										Permutation: free
	Number of permutations: 999										Number of permutations: 999
	Model: rda(X = data, Y = env, scale = T)										Model: rda(X = data, Y = env, scale = T)
	Permutation test for all constrained eigenvalues										Permutation test for all constrained eigenvalues
	Df Inertia F Pr(>F)										Df Inertia F Pr(>F)
	Model 29 2.1071 1.8425 0.003 **										Model 27 1.78267 2.4304 0.025 *
	Residual 48 1.8929										Residual 8 0.21733
	---										---
	Signif. codes: 0 ‘***’ 0.001 ‘**’ 0.01 ‘*’ 0.05 ‘.’ 0.1 ‘ ’ 1										Signif. codes: 0 ‘***’ 0.001 ‘**’ 0.01 ‘*’ 0.05 ‘.’ 0.1 ‘ ’ 1
	Call:										Call:
	rda(X = data, Y = env, scale = T)										rda(X = data, Y = env, scale = T)
	Partitioning of correlations:										Partitioning of correlations:
	Inertia Proportion										Inertia Proportion
	Total 4.000 1.0000										Total 2.0000 1.0000
	Constrained 2.107 0.5268										Constrained 1.7827 0.8913
	Unconstrained 1.893 0.4732										Unconstrained 0.2173 0.1087
	***VECTORS										***VECTORS
	RDA1 RDA2 r2 Pr(>r)										RDA1 RDA2 r2 Pr(>r)
	V1 0.80874 -0.58816 0.0079 0.734										V1 0.99135 -0.13121 0.1645 0.064 .
	V2 -0.51804 -0.85536 0.0107 0.657										V2 -0.48671 -0.87356 0.0346 0.576
	V3 0.08507 0.99637 0.0261 0.363										V3 0.74166 -0.67078 0.0046 0.925
	V4 -0.96389 0.26629 0.1152 0.016 *										V4 -0.94304 -0.33267 0.0369 0.543
	V6 -0.89631 -0.44343 0.0820 0.038 *										V6 -0.81016 0.58620 0.0745 0.282
	V8 -0.98586 -0.16759 0.0702 0.058 .										V8 -0.98156 0.19113 0.2082 0.028 *
	V9 0.97327 -0.22966 0.1658 0.001 ***										V10 -0.51592 -0.85664 0.0832 0.260
	V10 0.95419 0.29920 0.0392 0.237										V15 -0.99366 -0.11240 0.1528 0.076 .
	V15 -0.96615 -0.25797 0.0417 0.186										V22 -0.05422 -0.99853 0.1462 0.087 .
	V22 0.31695 0.94844 0.0883 0.026 *										V34 0.37897 -0.92541 0.0429 0.485
	V12 -0.87670 -0.48103 0.0840 0.032 *										V39 -0.27996 -0.96001 0.1823 0.028 *
	V17 0.96847 -0.24913 0.2226 0.001 ***										V58 0.66994 -0.74242 0.0724 0.318
	V25 -0.55011 -0.83510 0.0445 0.180										V12 -0.23842 0.97116 0.1673 0.045 *
	V36 -0.98834 -0.15228 0.2292 0.001 ***										V13 -0.68918 0.72459 0.0701 0.277
	V41 0.99466 0.10316 0.0172 0.534										V20 0.86635 -0.49944 0.0469 0.465
	V58 -0.75688 0.65355 0.0024 0.907										V25 0.94036 0.34019 0.1335 0.068 .
	V13 -0.02387 -0.99972 0.0546 0.109										V37 -0.66940 0.74290 0.0077 0.890
	V62 0.77228 -0.63529 0.0151 0.586										V11 -0.81763 0.57574 0.0407 0.517
	V82 0.97978 -0.20009 0.0608 0.077 .										V41 0.34916 0.93706 0.1043 0.163
	V14 0.04289 0.99908 0.0524 0.117										V57 -0.96655 -0.25650 0.0478 0.500
	V18 0.45753 0.88920 0.0181 0.514										V17 0.88289 -0.46957 0.0204 0.714
	V20 -0.80968 0.58688 0.0068 0.762										V42 0.49548 -0.86862 0.1932 0.026 *
	V34 -0.81639 0.57751 0.1557 0.003 **										V112 0.99374 0.11174 0.0256 0.643
	V42 0.91488 0.40372 0.1228 0.009 **										V21 -0.27928 0.96021 0.1480 0.078 .
	V57 -0.98031 -0.19744 0.0792 0.042 *										V33 0.97056 0.24084 0.0709 0.330
	V72 0.96598 0.25862 0.0799 0.033 *										V54 0.59466 0.80398 0.1530 0.057 .
	V29 -0.99600 -0.08935 0.0514 0.140										V144 0.98983 -0.14228 0.0045 0.944
	V37 0.89631 -0.44343 0.0180 0.517										---
	V11 -0.94320 -0.33221 0.1480 0.002 **										Signif. codes: 0 ‘***’ 0.001 ‘**’ 0.01 ‘*’ 0.05 ‘.’ 0.1 ‘ ’ 1
	---										Permutation: free
	Signif. codes: 0 ‘***’ 0.001 ‘**’ 0.01 ‘*’ 0.05 ‘.’ 0.1 ‘ ’ 1										Number of permutations: 999
	Permutation: free
	Number of permutations: 999

[truncated: 3 more sheets: RFCV_accuracy, Co-occurrence network, PICRUSt]
